# Supplementary material for: Regioselective [3 + 2] cycloaddition reactions of the phosphorus and arsenic analogues of the thiocyanate anion
Source: Chem Sci. 2026 Apr 24;17(22):10886–95. doi: 10.1039/d6sc01985d (PMC13175079; doi:10.1039/d6sc01985d)
Supplement: SC-017-D6SC01985D-s005 [file SC-017-D6SC01985D-s005.cif]

# Supplementary Information (SI) for Chemical Science.
# This journal is © The Royal Society of Chemistry 2026

####################################################################### 
# 
# This file contains crystal structure data downloaded from the 
# Cambridge Structural Database (CSD) hosted by the Cambridge 
# Crystallographic Data Centre (CCDC).
# 
# Full information about CCDC data access policies and citation 
# guidelines are available at http://www.ccdc.cam.ac.uk/access/V1 
# 
# Audit and citation data items may have been added by the CCDC. 
# Please retain this information to preserve the provenance of 
# this file and to allow appropriate attribution of the data. 
# 
#######################################################################

data_sh_407n_0m
_database_code_depnum_ccdc_archive 'CCDC 2518191'
loop_
_audit_author_name
_audit_author_address
'Stephan Hohloch'
;University of Innsbruck
Austria
;
_audit_update_record             
;
2025-12-22 deposited with the CCDC.	2026-04-24 downloaded from the CCDC.
;
_audit_creation_date             2024-02-10
_audit_creation_method           
;
Olex2 1.5-alpha
(compiled 2024.01.24 svn.r2f8d729c for OlexSys, GUI svn.r6923)
;
_shelx_SHELXL_version_number     2019/1
_chemical_name_common            ?
_chemical_name_systematic        ?
_chemical_formula_moiety         'C37 H54 N3 O P Zr'
_chemical_formula_sum            'C37 H54 N3 O P Zr'
_chemical_formula_weight         679.02
_chemical_melting_point          ?
loop_
_atom_type_symbol
_atom_type_description
_atom_type_scat_dispersion_real
_atom_type_scat_dispersion_imag
_atom_type_scat_source
C C 0.0033 0.0016 'International Tables Vol C Tables 4.2.6.8 and 6.1.1.4'
H H 0.0000 0.0000 'International Tables Vol C Tables 4.2.6.8 and 6.1.1.4'
N N 0.0061 0.0033 'International Tables Vol C Tables 4.2.6.8 and 6.1.1.4'
O O 0.0106 0.0060 'International Tables Vol C Tables 4.2.6.8 and 6.1.1.4'
P P 0.1023 0.0942 'International Tables Vol C Tables 4.2.6.8 and 6.1.1.4'
Zr Zr -2.9673 0.5597 'International Tables Vol C Tables 4.2.6.8 and 6.1.1.4'

_shelx_space_group_comment       
;
The symmetry employed for this shelxl refinement is uniquely defined
by the following loop, which should always be used as a source of
symmetry information in preference to the above space-group names.
They are only intended as comments.
;
_space_group_crystal_system      monoclinic
_space_group_IT_number           15
_space_group_name_H-M_alt        'C 1 2/c 1'
_space_group_name_Hall           '-C 2yc'
loop_
_space_group_symop_operation_xyz
'x, y, z'
'-x, y, -z+1/2'
'x+1/2, y+1/2, z'
'-x+1/2, y+1/2, -z+1/2'
'-x, -y, -z'
'x, -y, z-1/2'
'-x+1/2, -y+1/2, -z'
'x+1/2, -y+1/2, z-1/2'

_cell_length_a                   37.524(3)
_cell_length_b                   10.6629(9)
_cell_length_c                   23.695(2)
_cell_angle_alpha                90
_cell_angle_beta                 128.132(2)
_cell_angle_gamma                90
_cell_volume                     7457.6(11)
_cell_formula_units_Z            8
_cell_measurement_reflns_used    9960
_cell_measurement_temperature    153.00
_cell_measurement_theta_max      28.849
_cell_measurement_theta_min      2.517
_shelx_estimated_absorpt_T_max   0.888
_shelx_estimated_absorpt_T_min   0.876
_exptl_absorpt_coefficient_mu    0.368
_exptl_absorpt_correction_T_max  0.7467
_exptl_absorpt_correction_T_min  0.6771
_exptl_absorpt_correction_type   multi-scan
_exptl_absorpt_process_details   
;
SADABS-2016/2 (Bruker,2016/2) was used for absorption correction.
wR2(int) was 0.0857 before and 0.0469 after correction.
The Ratio of minimum to maximum transmission is 0.9068.
The \l/2 correction factor is Not present.
;
_exptl_absorpt_special_details   ?
_exptl_crystal_colour            yellow
_exptl_crystal_colour_primary    yellow
_exptl_crystal_density_diffrn    1.210
_exptl_crystal_density_meas      ?
_exptl_crystal_density_method    ?
_exptl_crystal_description       block
_exptl_crystal_F_000             2880
_exptl_crystal_size_max          0.37
_exptl_crystal_size_mid          0.34
_exptl_crystal_size_min          0.33
_exptl_transmission_factor_max   ?
_exptl_transmission_factor_min   ?
_diffrn_reflns_av_R_equivalents  0.0913
_diffrn_reflns_av_unetI/netI     0.0597
_diffrn_reflns_Laue_measured_fraction_full 0.999
_diffrn_reflns_Laue_measured_fraction_max 0.999
_diffrn_reflns_limit_h_max       58
_diffrn_reflns_limit_h_min       -58
_diffrn_reflns_limit_k_max       16
_diffrn_reflns_limit_k_min       -16
_diffrn_reflns_limit_l_max       37
_diffrn_reflns_limit_l_min       -37
_diffrn_reflns_number            110612
_diffrn_reflns_point_group_measured_fraction_full 0.999
_diffrn_reflns_point_group_measured_fraction_max 0.999
_diffrn_reflns_theta_full        25.242
_diffrn_reflns_theta_max         33.777
_diffrn_reflns_theta_min         2.094
_diffrn_ambient_temperature      153.00
_diffrn_detector_area_resol_mean ?
_diffrn_measured_fraction_theta_full 0.999
_diffrn_measured_fraction_theta_max 0.999
_diffrn_measurement_device_type  'Bruker D8 Quest, Photon III'
_diffrn_measurement_method       '\f and \w scans'
_diffrn_radiation_type           MoK\a
_diffrn_radiation_wavelength     0.71073
_diffrn_source                   ?
_diffrn_source_current           1.0
_diffrn_source_power             0.05
_diffrn_source_voltage           50.0
_diffrn_standards_number         0
_reflns_Friedel_coverage         0.000
_reflns_Friedel_fraction_full    .
_reflns_Friedel_fraction_max     .
_reflns_number_gt                10319
_reflns_number_total             14935
_reflns_special_details          
;
 Reflections were merged by SHELXL according to the crystal
 class for the calculation of statistics and refinement.
 
 _reflns_Friedel_fraction is defined as the number of unique
 Friedel pairs measured divided by the number that would be
 possible theoretically, ignoring centric projections and
 systematic absences.
;
_reflns_threshold_expression     'I > 2\s(I)'
_computing_cell_refinement       'SAINT V8.40B (?, 2016)'
_computing_data_collection       ?
_computing_data_reduction        'SAINT V8.40B (?, 2016)'
_computing_molecular_graphics    'Olex2 1.5-alpha (Dolomanov et al., 2009)'
_computing_publication_material  'Olex2 1.5-alpha (Dolomanov et al., 2009)'
_computing_structure_refinement  'XL  (Sheldrick, 2008)'
_computing_structure_solution    'SHELXT 2018/2 (Sheldrick, 2018)'
_refine_diff_density_max         0.996
_refine_diff_density_min         -1.068
_refine_diff_density_rms         0.078
_refine_ls_extinction_coef       .
_refine_ls_extinction_method     none
_refine_ls_goodness_of_fit_ref   1.023
_refine_ls_hydrogen_treatment    constr
_refine_ls_matrix_type           full
_refine_ls_number_parameters     403
_refine_ls_number_reflns         14935
_refine_ls_number_restraints     0
_refine_ls_R_factor_all          0.0829
_refine_ls_R_factor_gt           0.0450
_refine_ls_restrained_S_all      1.023
_refine_ls_shift/su_max          0.002
_refine_ls_shift/su_mean         0.000
_refine_ls_structure_factor_coef Fsqd
_refine_ls_weighting_details     
'w=1/[\s^2^(Fo^2^)+(0.0384P)^2^+6.4869P] where P=(Fo^2^+2Fc^2^)/3'
_refine_ls_weighting_scheme      calc
_refine_ls_wR_factor_gt          0.0911
_refine_ls_wR_factor_ref         0.1034
_refine_special_details          ?
_olex2_refinement_description    
;
1. Fixed Uiso
 At 1.2 times of:
  All C(H) groups
 At 1.5 times of:
  All C(H,H,H) groups
2.a Aromatic/amide H refined with riding coordinates:
 C15(H15), C31(H31), C11(H11), C35(H35), C51(H51), C13(H13), C55(H55),
 C33(H33), C53(H53)
2.b Idealised Me refined as rotating group:
 C61(H61A,H61B,H61C), C21(H21A,H21B,H21C), C19(H19A,H19B,H19C), C20(H20A,H20B,
 H20C), C59(H59A,H59B,H59C), C39(H39A,H39B,H39C), C17(H17A,H17B,H17C), C41(H41A,
 H41B,H41C), C60(H60A,H60B,H60C), C40(H40A,H40B,H40C), C37(H37A,H37B,H37C),
 C16(H16A,H16B,H16C), C36(H36A,H36B,H36C), C57(H57A,H57B,H57C), C56(H56A,H56B,
 H56C)
;
_atom_sites_solution_hydrogens   geom
_atom_sites_solution_primary     dual
_atom_sites_solution_secondary   ?
loop_
_atom_site_label
_atom_site_type_symbol
_atom_site_fract_x
_atom_site_fract_y
_atom_site_fract_z
_atom_site_U_iso_or_equiv
_atom_site_adp_type
_atom_site_occupancy
_atom_site_site_symmetry_order
_atom_site_calc_flag
_atom_site_refinement_flags_posn
_atom_site_refinement_flags_adp
_atom_site_refinement_flags_occupancy
_atom_site_disorder_assembly
_atom_site_disorder_group
Zr1 Zr 0.61950(2) 0.44158(2) 0.44269(2) 0.01712(4) Uani 1 1 d . . . . .
P1 P 0.58981(3) 0.13923(8) 0.27044(4) 0.0732(3) Uani 1 1 d . . . . .
O1 O 0.60423(5) 0.34536(13) 0.35486(7) 0.0338(3) Uani 1 1 d . . . . .
N50 N 0.56256(4) 0.51727(13) 0.42311(7) 0.0193(3) Uani 1 1 d . . . . .
N30 N 0.64962(5) 0.32104(13) 0.52835(7) 0.0203(3) Uani 1 1 d . . . . .
N10 N 0.66312(5) 0.58767(13) 0.47125(7) 0.0208(3) Uani 1 1 d . . . . .
C30 C 0.63918(6) 0.33150(16) 0.57728(9) 0.0215(3) Uani 1 1 d . . . . .
C10 C 0.69685(5) 0.62297(16) 0.54541(8) 0.0214(3) Uani 1 1 d . . . . .
C15 C 0.73960(6) 0.56703(17) 0.58820(9) 0.0256(3) Uani 1 1 d . . . . .
H15 H 0.747042 0.505747 0.567889 0.031 Uiso 1 1 calc R U . . .
C50 C 0.56137(5) 0.64369(16) 0.44295(9) 0.0234(3) Uani 1 1 d . . . . .
C14 C 0.77164(6) 0.59960(19) 0.66037(10) 0.0293(4) Uani 1 1 d . . . . .
C58 C 0.51893(5) 0.44682(16) 0.38732(9) 0.0234(3) Uani 1 1 d . . . . .
C31 C 0.66077(6) 0.42255(16) 0.63105(9) 0.0249(3) Uani 1 1 d . . . . .
H31 H 0.683045 0.474818 0.635975 0.030 Uiso 1 1 calc R U . . .
C11 C 0.68663(6) 0.71385(16) 0.57602(9) 0.0244(3) Uani 1 1 d . . . . .
H11 H 0.657591 0.752240 0.547508 0.029 Uiso 1 1 calc R U . . .
C35 C 0.60668(6) 0.25490(16) 0.57112(10) 0.0256(3) Uani 1 1 d . . . . .
H35 H 0.592108 0.191705 0.535207 0.031 Uiso 1 1 calc R U . . .
C51 C 0.57349(6) 0.66947(19) 0.51060(10) 0.0307(4) Uani 1 1 d . . . . .
H51 H 0.582516 0.602887 0.543582 0.037 Uiso 1 1 calc R U . . .
C61 C 0.48034(6) 0.50878(19) 0.31672(10) 0.0322(4) Uani 1 1 d . . . . .
H61A H 0.473897 0.591437 0.326624 0.048 Uiso 1 1 calc R U . . .
H61B H 0.453165 0.456215 0.292505 0.048 Uiso 1 1 calc R U . . .
H61C H 0.489223 0.518368 0.285792 0.048 Uiso 1 1 calc R U . . .
C12 C 0.71838(6) 0.74913(18) 0.64775(9) 0.0286(4) Uani 1 1 d . . . . .
C32 C 0.65026(7) 0.43812(18) 0.67748(9) 0.0300(4) Uani 1 1 d . . . . .
C1 C 0.59784(6) 0.25396(18) 0.31706(10) 0.0304(4) Uani 1 1 d . . . . .
C13 C 0.76054(6) 0.69053(19) 0.68880(9) 0.0308(4) Uani 1 1 d . . . . .
H13 H 0.782304 0.713659 0.737725 0.037 Uiso 1 1 calc R U . . .
C18 C 0.66323(6) 0.66444(17) 0.41823(9) 0.0265(4) Uani 1 1 d . . . . .
C34 C 0.59527(6) 0.26945(17) 0.61656(10) 0.0285(4) Uani 1 1 d . . . . .
C38 C 0.68323(6) 0.22132(17) 0.54566(9) 0.0268(4) Uani 1 1 d . . . . .
C21 C 0.70519(7) 0.6325(2) 0.42402(11) 0.0365(5) Uani 1 1 d . . . . .
H21A H 0.732567 0.651867 0.472507 0.055 Uiso 1 1 calc R U . . .
H21B H 0.704982 0.682150 0.389009 0.055 Uiso 1 1 calc R U . . .
H21C H 0.704875 0.543027 0.414241 0.055 Uiso 1 1 calc R U . . .
C55 C 0.54850(6) 0.74221(17) 0.39565(12) 0.0327(4) Uani 1 1 d . . . . .
H55 H 0.539968 0.725320 0.349406 0.039 Uiso 1 1 calc R U . . .
C33 C 0.61714(7) 0.36144(18) 0.66902(10) 0.0311(4) Uani 1 1 d . . . . .
H33 H 0.609378 0.372556 0.700007 0.037 Uiso 1 1 calc R U . . .
C19 C 0.62071(7) 0.6300(2) 0.34292(10) 0.0377(5) Uani 1 1 d . . . . .
H19A H 0.623622 0.544160 0.331387 0.057 Uiso 1 1 calc R U . . .
H19B H 0.617252 0.688134 0.307812 0.057 Uiso 1 1 calc R U . . .
H19C H 0.594056 0.635521 0.341396 0.057 Uiso 1 1 calc R U . . .
C20 C 0.66185(7) 0.80510(18) 0.42989(11) 0.0339(4) Uani 1 1 d . . . . .
H20A H 0.634554 0.824336 0.425101 0.051 Uiso 1 1 calc R U . . .
H20B H 0.661361 0.852538 0.393998 0.051 Uiso 1 1 calc R U . . .
H20C H 0.688752 0.828426 0.478050 0.051 Uiso 1 1 calc R U . . .
C59 C 0.52643(7) 0.31472(18) 0.37108(12) 0.0383(5) Uani 1 1 d . . . . .
H59A H 0.530162 0.319203 0.333687 0.057 Uiso 1 1 calc R U . . .
H59B H 0.500198 0.262052 0.354456 0.057 Uiso 1 1 calc R U . . .
H59C H 0.553720 0.278358 0.414710 0.057 Uiso 1 1 calc R U . . .
C39 C 0.69660(7) 0.2390(2) 0.49720(10) 0.0347(4) Uani 1 1 d . . . . .
H39A H 0.670809 0.218066 0.447689 0.052 Uiso 1 1 calc R U . . .
H39B H 0.722138 0.183734 0.513195 0.052 Uiso 1 1 calc R U . . .
H39C H 0.705447 0.326408 0.499525 0.052 Uiso 1 1 calc R U . . .
C17 C 0.81743(7) 0.5372(2) 0.70637(11) 0.0429(5) Uani 1 1 d . . . . .
H17A H 0.818795 0.472657 0.678307 0.064 Uiso 1 1 calc R U . . .
H17B H 0.822225 0.498350 0.748066 0.064 Uiso 1 1 calc R U . . .
H17C H 0.841053 0.599975 0.722659 0.064 Uiso 1 1 calc R U . . .
C54 C 0.54783(8) 0.86546(19) 0.41459(15) 0.0469(6) Uani 1 1 d . . . . .
C41 C 0.66260(8) 0.09053(18) 0.53261(14) 0.0448(6) Uani 1 1 d . . . . .
H41A H 0.654004 0.077916 0.563752 0.067 Uiso 1 1 calc R U . . .
H41B H 0.684898 0.026987 0.543413 0.067 Uiso 1 1 calc R U . . .
H41C H 0.635684 0.082978 0.482313 0.067 Uiso 1 1 calc R U . . .
C52 C 0.57248(7) 0.7921(2) 0.53024(13) 0.0441(6) Uani 1 1 d . . . . .
C60 C 0.50545(7) 0.43879(19) 0.43630(12) 0.0351(4) Uani 1 1 d . . . . .
H60A H 0.530361 0.401869 0.482378 0.053 Uiso 1 1 calc R U . . .
H60B H 0.478385 0.386239 0.413660 0.053 Uiso 1 1 calc R U . . .
H60C H 0.498963 0.523118 0.444284 0.053 Uiso 1 1 calc R U . . .
C40 C 0.72580(7) 0.2328(2) 0.62390(10) 0.0413(5) Uani 1 1 d . . . . .
H40A H 0.737897 0.318183 0.632806 0.062 Uiso 1 1 calc R U . . .
H40B H 0.748653 0.172823 0.633170 0.062 Uiso 1 1 calc R U . . .
H40C H 0.718092 0.214873 0.655766 0.062 Uiso 1 1 calc R U . . .
C37 C 0.55885(8) 0.1900(2) 0.60758(13) 0.0426(5) Uani 1 1 d . . . . .
H37A H 0.535838 0.244492 0.602059 0.064 Uiso 1 1 calc R U . . .
H37B H 0.572281 0.136769 0.649975 0.064 Uiso 1 1 calc R U . . .
H37C H 0.544742 0.137184 0.564869 0.064 Uiso 1 1 calc R U . . .
C16 C 0.70717(8) 0.8480(2) 0.68011(11) 0.0409(5) Uani 1 1 d . . . . .
H16A H 0.707469 0.810363 0.718140 0.061 Uiso 1 1 calc R U . . .
H16B H 0.677040 0.882459 0.642864 0.061 Uiso 1 1 calc R U . . .
H16C H 0.729727 0.915294 0.700369 0.061 Uiso 1 1 calc R U . . .
C36 C 0.67487(9) 0.5342(2) 0.73684(12) 0.0493(6) Uani 1 1 d . . . . .
H36A H 0.653151 0.577761 0.739961 0.074 Uiso 1 1 calc R U . . .
H36B H 0.689782 0.595048 0.726599 0.074 Uiso 1 1 calc R U . . .
H36C H 0.697680 0.492162 0.782499 0.074 Uiso 1 1 calc R U . . .
C53 C 0.55990(8) 0.8878(2) 0.48172(16) 0.0520(7) Uani 1 1 d . . . . .
H53 H 0.559578 0.971494 0.495086 0.062 Uiso 1 1 calc R U . . .
C57 C 0.53349(11) 0.9703(2) 0.3619(2) 0.0828(11) Uani 1 1 d . . . . .
H57A H 0.528538 1.046697 0.379166 0.124 Uiso 1 1 calc R U . . .
H57B H 0.505326 0.946960 0.315103 0.124 Uiso 1 1 calc R U . . .
H57C H 0.557260 0.985346 0.357060 0.124 Uiso 1 1 calc R U . . .
C56 C 0.58397(10) 0.8181(3) 0.60271(16) 0.0726(10) Uani 1 1 d . . . . .
H56A H 0.556110 0.836245 0.596426 0.109 Uiso 1 1 calc R U . . .
H56B H 0.604387 0.890418 0.624906 0.109 Uiso 1 1 calc R U . . .
H56C H 0.598856 0.744476 0.633670 0.109 Uiso 1 1 calc R U . . .

loop_
_atom_site_aniso_label
_atom_site_aniso_U_11
_atom_site_aniso_U_22
_atom_site_aniso_U_33
_atom_site_aniso_U_23
_atom_site_aniso_U_13
_atom_site_aniso_U_12
Zr1 0.01593(7) 0.01850(7) 0.01631(6) -0.00091(6) 0.00965(5) -0.00033(6)
P1 0.0625(5) 0.0674(5) 0.0498(4) -0.0277(4) 0.0147(4) 0.0251(4)
O1 0.0390(8) 0.0325(7) 0.0262(6) -0.0052(5) 0.0183(6) 0.0041(6)
N50 0.0168(6) 0.0180(6) 0.0217(6) -0.0012(5) 0.0113(5) -0.0004(5)
N30 0.0204(6) 0.0209(6) 0.0194(6) 0.0011(5) 0.0122(5) 0.0021(5)
N10 0.0194(6) 0.0250(7) 0.0180(6) -0.0014(5) 0.0116(5) -0.0042(5)
C30 0.0217(7) 0.0214(7) 0.0195(7) 0.0037(6) 0.0117(6) 0.0031(6)
C10 0.0188(7) 0.0265(8) 0.0189(7) -0.0011(6) 0.0117(6) -0.0050(6)
C15 0.0214(7) 0.0302(9) 0.0258(8) -0.0012(7) 0.0148(7) -0.0036(7)
C50 0.0187(7) 0.0212(8) 0.0302(8) -0.0045(7) 0.0151(7) -0.0022(6)
C14 0.0198(8) 0.0371(10) 0.0247(8) 0.0044(7) 0.0106(7) -0.0044(7)
C58 0.0166(7) 0.0218(7) 0.0285(8) -0.0032(7) 0.0122(6) -0.0024(6)
C31 0.0294(9) 0.0226(8) 0.0223(7) 0.0009(6) 0.0158(7) -0.0022(6)
C11 0.0242(8) 0.0263(8) 0.0227(8) -0.0006(6) 0.0145(7) -0.0037(7)
C35 0.0257(8) 0.0233(8) 0.0279(8) -0.0017(7) 0.0166(7) -0.0012(7)
C51 0.0240(8) 0.0353(10) 0.0324(9) -0.0116(8) 0.0172(8) -0.0044(7)
C61 0.0199(8) 0.0378(10) 0.0276(9) -0.0046(8) 0.0090(7) 0.0019(7)
C12 0.0330(9) 0.0303(9) 0.0217(8) -0.0031(7) 0.0165(8) -0.0075(7)
C32 0.0380(10) 0.0298(9) 0.0219(8) -0.0015(7) 0.0183(8) -0.0008(8)
C1 0.0280(9) 0.0349(10) 0.0227(8) -0.0009(7) 0.0129(7) 0.0075(8)
C13 0.0286(9) 0.0386(10) 0.0188(7) -0.0025(7) 0.0115(7) -0.0104(8)
C18 0.0297(9) 0.0305(9) 0.0215(8) -0.0011(7) 0.0170(7) -0.0075(7)
C34 0.0285(9) 0.0289(9) 0.0331(9) 0.0063(7) 0.0215(8) 0.0032(7)
C38 0.0272(9) 0.0270(9) 0.0257(8) 0.0054(7) 0.0161(7) 0.0084(7)
C21 0.0416(11) 0.0421(11) 0.0414(11) -0.0072(9) 0.0335(10) -0.0114(9)
C55 0.0292(9) 0.0239(9) 0.0439(11) 0.0038(8) 0.0221(9) 0.0016(7)
C33 0.0380(10) 0.0350(10) 0.0282(9) 0.0056(8) 0.0244(8) 0.0060(8)
C19 0.0409(11) 0.0492(12) 0.0210(8) -0.0020(8) 0.0181(8) -0.0118(9)
C20 0.0424(11) 0.0311(10) 0.0319(9) 0.0037(8) 0.0248(9) -0.0036(8)
C59 0.0259(9) 0.0266(9) 0.0503(12) -0.0129(9) 0.0176(9) -0.0037(7)
C39 0.0334(10) 0.0428(11) 0.0322(9) 0.0051(8) 0.0224(9) 0.0124(9)
C17 0.0230(9) 0.0580(14) 0.0328(10) 0.0090(10) 0.0098(8) 0.0012(9)
C54 0.0367(11) 0.0205(9) 0.0800(18) 0.0015(10) 0.0343(12) 0.0005(8)
C41 0.0539(14) 0.0232(9) 0.0676(16) 0.0041(10) 0.0427(13) 0.0087(9)
C52 0.0289(10) 0.0470(13) 0.0582(14) -0.0311(11) 0.0279(10) -0.0138(9)
C60 0.0327(10) 0.0338(10) 0.0474(11) 0.0028(9) 0.0289(9) -0.0038(8)
C40 0.0321(10) 0.0591(14) 0.0259(9) 0.0111(9) 0.0144(8) 0.0205(10)
C37 0.0437(12) 0.0430(12) 0.0559(13) -0.0007(11) 0.0381(12) -0.0056(10)
C16 0.0511(13) 0.0400(11) 0.0287(10) -0.0083(9) 0.0232(10) -0.0021(10)
C36 0.0692(17) 0.0500(14) 0.0378(11) -0.0148(10) 0.0376(12) -0.0150(12)
C53 0.0387(12) 0.0269(10) 0.093(2) -0.0248(12) 0.0423(14) -0.0097(9)
C57 0.077(2) 0.0274(12) 0.125(3) 0.0252(16) 0.052(2) 0.0100(13)
C56 0.0611(17) 0.090(2) 0.0764(19) -0.0597(18) 0.0474(16) -0.0295(16)

_geom_special_details            
;
 All esds (except the esd in the dihedral angle between two l.s. planes)
 are estimated using the full covariance matrix.  The cell esds are taken
 into account individually in the estimation of esds in distances, angles
 and torsion angles; correlations between esds in cell parameters are only
 used when they are defined by crystal symmetry.  An approximate (isotropic)
 treatment of cell esds is used for estimating esds involving l.s. planes.
;
loop_
_geom_bond_atom_site_label_1
_geom_bond_atom_site_label_2
_geom_bond_distance
_geom_bond_site_symmetry_2
_geom_bond_publ_flag
Zr1 O1 2.0590(13) . ?
Zr1 N50 2.0510(14) . ?
Zr1 N30 2.0533(13) . ?
Zr1 N10 2.0483(14) . ?
P1 C1 1.548(2) . ?
O1 C1 1.243(2) . ?
N50 C50 1.437(2) . ?
N50 C58 1.500(2) . ?
N30 C30 1.439(2) . ?
N30 C38 1.500(2) . ?
N10 C10 1.444(2) . ?
N10 C18 1.502(2) . ?
C30 C31 1.396(2) . ?
C30 C35 1.398(2) . ?
C10 C15 1.396(2) . ?
C10 C11 1.398(2) . ?
C15 H15 0.9500 . ?
C15 C14 1.397(2) . ?
C50 C51 1.397(3) . ?
C50 C55 1.387(3) . ?
C14 C13 1.383(3) . ?
C14 C17 1.507(3) . ?
C58 C61 1.530(2) . ?
C58 C59 1.531(3) . ?
C58 C60 1.528(3) . ?
C31 H31 0.9500 . ?
C31 C32 1.389(2) . ?
C11 H11 0.9500 . ?
C11 C12 1.396(2) . ?
C35 H35 0.9500 . ?
C35 C34 1.391(3) . ?
C51 H51 0.9500 . ?
C51 C52 1.396(3) . ?
C61 H61A 0.9800 . ?
C61 H61B 0.9800 . ?
C61 H61C 0.9800 . ?
C12 C13 1.392(3) . ?
C12 C16 1.508(3) . ?
C32 C33 1.395(3) . ?
C32 C36 1.509(3) . ?
C13 H13 0.9500 . ?
C18 C21 1.532(3) . ?
C18 C19 1.533(3) . ?
C18 C20 1.532(3) . ?
C34 C33 1.386(3) . ?
C34 C37 1.507(3) . ?
C38 C39 1.522(3) . ?
C38 C41 1.531(3) . ?
C38 C40 1.532(3) . ?
C21 H21A 0.9800 . ?
C21 H21B 0.9800 . ?
C21 H21C 0.9800 . ?
C55 H55 0.9500 . ?
C55 C54 1.394(3) . ?
C33 H33 0.9500 . ?
C19 H19A 0.9800 . ?
C19 H19B 0.9800 . ?
C19 H19C 0.9800 . ?
C20 H20A 0.9800 . ?
C20 H20B 0.9800 . ?
C20 H20C 0.9800 . ?
C59 H59A 0.9800 . ?
C59 H59B 0.9800 . ?
C59 H59C 0.9800 . ?
C39 H39A 0.9800 . ?
C39 H39B 0.9800 . ?
C39 H39C 0.9800 . ?
C17 H17A 0.9800 . ?
C17 H17B 0.9800 . ?
C17 H17C 0.9800 . ?
C54 C53 1.379(4) . ?
C54 C57 1.506(4) . ?
C41 H41A 0.9800 . ?
C41 H41B 0.9800 . ?
C41 H41C 0.9800 . ?
C52 C53 1.384(4) . ?
C52 C56 1.516(3) . ?
C60 H60A 0.9800 . ?
C60 H60B 0.9800 . ?
C60 H60C 0.9800 . ?
C40 H40A 0.9800 . ?
C40 H40B 0.9800 . ?
C40 H40C 0.9800 . ?
C37 H37A 0.9800 . ?
C37 H37B 0.9800 . ?
C37 H37C 0.9800 . ?
C16 H16A 0.9800 . ?
C16 H16B 0.9800 . ?
C16 H16C 0.9800 . ?
C36 H36A 0.9800 . ?
C36 H36B 0.9800 . ?
C36 H36C 0.9800 . ?
C53 H53 0.9500 . ?
C57 H57A 0.9800 . ?
C57 H57B 0.9800 . ?
C57 H57C 0.9800 . ?
C56 H56A 0.9800 . ?
C56 H56B 0.9800 . ?
C56 H56C 0.9800 . ?

loop_
_geom_angle_atom_site_label_1
_geom_angle_atom_site_label_2
_geom_angle_atom_site_label_3
_geom_angle
_geom_angle_site_symmetry_1
_geom_angle_site_symmetry_3
_geom_angle_publ_flag
N50 Zr1 O1 111.50(5) . . ?
N50 Zr1 N30 109.31(6) . . ?
N30 Zr1 O1 109.08(6) . . ?
N10 Zr1 O1 112.32(6) . . ?
N10 Zr1 N50 106.48(5) . . ?
N10 Zr1 N30 108.04(5) . . ?
C1 O1 Zr1 158.23(14) . . ?
C50 N50 Zr1 122.24(10) . . ?
C50 N50 C58 114.26(13) . . ?
C58 N50 Zr1 123.49(10) . . ?
C30 N30 Zr1 119.37(10) . . ?
C30 N30 C38 115.83(13) . . ?
C38 N30 Zr1 124.80(11) . . ?
C10 N10 Zr1 121.44(10) . . ?
C10 N10 C18 115.02(13) . . ?
C18 N10 Zr1 123.54(10) . . ?
C31 C30 N30 119.75(15) . . ?
C31 C30 C35 118.61(16) . . ?
C35 C30 N30 121.62(15) . . ?
C15 C10 N10 121.56(15) . . ?
C15 C10 C11 118.65(15) . . ?
C11 C10 N10 119.78(15) . . ?
C10 C15 H15 119.4 . . ?
C10 C15 C14 121.15(17) . . ?
C14 C15 H15 119.4 . . ?
C51 C50 N50 120.40(16) . . ?
C55 C50 N50 120.76(16) . . ?
C55 C50 C51 118.84(17) . . ?
C15 C14 C17 120.70(19) . . ?
C13 C14 C15 118.69(17) . . ?
C13 C14 C17 120.60(18) . . ?
N50 C58 C61 111.58(14) . . ?
N50 C58 C59 107.27(14) . . ?
N50 C58 C60 110.88(14) . . ?
C61 C58 C59 108.61(15) . . ?
C60 C58 C61 108.73(15) . . ?
C60 C58 C59 109.73(16) . . ?
C30 C31 H31 119.4 . . ?
C32 C31 C30 121.18(17) . . ?
C32 C31 H31 119.4 . . ?
C10 C11 H11 119.4 . . ?
C12 C11 C10 121.14(17) . . ?
C12 C11 H11 119.4 . . ?
C30 C35 H35 119.4 . . ?
C34 C35 C30 121.29(17) . . ?
C34 C35 H35 119.4 . . ?
C50 C51 H51 119.7 . . ?
C52 C51 C50 120.7(2) . . ?
C52 C51 H51 119.7 . . ?
C58 C61 H61A 109.5 . . ?
C58 C61 H61B 109.5 . . ?
C58 C61 H61C 109.5 . . ?
H61A C61 H61B 109.5 . . ?
H61A C61 H61C 109.5 . . ?
H61B C61 H61C 109.5 . . ?
C11 C12 C16 120.74(18) . . ?
C13 C12 C11 118.48(18) . . ?
C13 C12 C16 120.78(17) . . ?
C31 C32 C33 118.65(17) . . ?
C31 C32 C36 120.65(18) . . ?
C33 C32 C36 120.69(18) . . ?
O1 C1 P1 179.4(2) . . ?
C14 C13 C12 121.88(16) . . ?
C14 C13 H13 119.1 . . ?
C12 C13 H13 119.1 . . ?
N10 C18 C21 109.73(15) . . ?
N10 C18 C19 107.74(14) . . ?
N10 C18 C20 111.40(14) . . ?
C21 C18 C19 108.93(16) . . ?
C20 C18 C21 110.42(16) . . ?
C20 C18 C19 108.55(17) . . ?
C35 C34 C37 120.91(18) . . ?
C33 C34 C35 118.56(17) . . ?
C33 C34 C37 120.50(18) . . ?
N30 C38 C39 108.61(14) . . ?
N30 C38 C41 110.82(15) . . ?
N30 C38 C40 110.28(15) . . ?
C39 C38 C41 108.73(17) . . ?
C39 C38 C40 108.65(16) . . ?
C41 C38 C40 109.69(17) . . ?
C18 C21 H21A 109.5 . . ?
C18 C21 H21B 109.5 . . ?
C18 C21 H21C 109.5 . . ?
H21A C21 H21B 109.5 . . ?
H21A C21 H21C 109.5 . . ?
H21B C21 H21C 109.5 . . ?
C50 C55 H55 119.3 . . ?
C50 C55 C54 121.4(2) . . ?
C54 C55 H55 119.3 . . ?
C32 C33 H33 119.1 . . ?
C34 C33 C32 121.71(17) . . ?
C34 C33 H33 119.1 . . ?
C18 C19 H19A 109.5 . . ?
C18 C19 H19B 109.5 . . ?
C18 C19 H19C 109.5 . . ?
H19A C19 H19B 109.5 . . ?
H19A C19 H19C 109.5 . . ?
H19B C19 H19C 109.5 . . ?
C18 C20 H20A 109.5 . . ?
C18 C20 H20B 109.5 . . ?
C18 C20 H20C 109.5 . . ?
H20A C20 H20B 109.5 . . ?
H20A C20 H20C 109.5 . . ?
H20B C20 H20C 109.5 . . ?
C58 C59 H59A 109.5 . . ?
C58 C59 H59B 109.5 . . ?
C58 C59 H59C 109.5 . . ?
H59A C59 H59B 109.5 . . ?
H59A C59 H59C 109.5 . . ?
H59B C59 H59C 109.5 . . ?
C38 C39 H39A 109.5 . . ?
C38 C39 H39B 109.5 . . ?
C38 C39 H39C 109.5 . . ?
H39A C39 H39B 109.5 . . ?
H39A C39 H39C 109.5 . . ?
H39B C39 H39C 109.5 . . ?
C14 C17 H17A 109.5 . . ?
C14 C17 H17B 109.5 . . ?
C14 C17 H17C 109.5 . . ?
H17A C17 H17B 109.5 . . ?
H17A C17 H17C 109.5 . . ?
H17B C17 H17C 109.5 . . ?
C55 C54 C57 120.1(3) . . ?
C53 C54 C55 118.4(2) . . ?
C53 C54 C57 121.5(2) . . ?
C38 C41 H41A 109.5 . . ?
C38 C41 H41B 109.5 . . ?
C38 C41 H41C 109.5 . . ?
H41A C41 H41B 109.5 . . ?
H41A C41 H41C 109.5 . . ?
H41B C41 H41C 109.5 . . ?
C51 C52 C56 120.1(3) . . ?
C53 C52 C51 118.6(2) . . ?
C53 C52 C56 121.2(2) . . ?
C58 C60 H60A 109.5 . . ?
C58 C60 H60B 109.5 . . ?
C58 C60 H60C 109.5 . . ?
H60A C60 H60B 109.5 . . ?
H60A C60 H60C 109.5 . . ?
H60B C60 H60C 109.5 . . ?
C38 C40 H40A 109.5 . . ?
C38 C40 H40B 109.5 . . ?
C38 C40 H40C 109.5 . . ?
H40A C40 H40B 109.5 . . ?
H40A C40 H40C 109.5 . . ?
H40B C40 H40C 109.5 . . ?
C34 C37 H37A 109.5 . . ?
C34 C37 H37B 109.5 . . ?
C34 C37 H37C 109.5 . . ?
H37A C37 H37B 109.5 . . ?
H37A C37 H37C 109.5 . . ?
H37B C37 H37C 109.5 . . ?
C12 C16 H16A 109.5 . . ?
C12 C16 H16B 109.5 . . ?
C12 C16 H16C 109.5 . . ?
H16A C16 H16B 109.5 . . ?
H16A C16 H16C 109.5 . . ?
H16B C16 H16C 109.5 . . ?
C32 C36 H36A 109.5 . . ?
C32 C36 H36B 109.5 . . ?
C32 C36 H36C 109.5 . . ?
H36A C36 H36B 109.5 . . ?
H36A C36 H36C 109.5 . . ?
H36B C36 H36C 109.5 . . ?
C54 C53 C52 122.1(2) . . ?
C54 C53 H53 118.9 . . ?
C52 C53 H53 118.9 . . ?
C54 C57 H57A 109.5 . . ?
C54 C57 H57B 109.5 . . ?
C54 C57 H57C 109.5 . . ?
H57A C57 H57B 109.5 . . ?
H57A C57 H57C 109.5 . . ?
H57B C57 H57C 109.5 . . ?
C52 C56 H56A 109.5 . . ?
C52 C56 H56B 109.5 . . ?
C52 C56 H56C 109.5 . . ?
H56A C56 H56B 109.5 . . ?
H56A C56 H56C 109.5 . . ?
H56B C56 H56C 109.5 . . ?

loop_
_geom_torsion_atom_site_label_1
_geom_torsion_atom_site_label_2
_geom_torsion_atom_site_label_3
_geom_torsion_atom_site_label_4
_geom_torsion
_geom_torsion_site_symmetry_1
_geom_torsion_site_symmetry_2
_geom_torsion_site_symmetry_3
_geom_torsion_site_symmetry_4
_geom_torsion_publ_flag
Zr1 N50 C50 C51 -89.39(18) . . . . ?
Zr1 N50 C50 C55 90.17(18) . . . . ?
Zr1 N50 C58 C61 -118.06(14) . . . . ?
Zr1 N50 C58 C59 0.8(2) . . . . ?
Zr1 N50 C58 C60 120.58(14) . . . . ?
Zr1 N30 C30 C31 -80.76(17) . . . . ?
Zr1 N30 C30 C35 97.21(16) . . . . ?
Zr1 N30 C38 C39 9.1(2) . . . . ?
Zr1 N30 C38 C41 -110.33(16) . . . . ?
Zr1 N30 C38 C40 128.02(15) . . . . ?
Zr1 N10 C10 C15 87.44(18) . . . . ?
Zr1 N10 C10 C11 -91.57(17) . . . . ?
Zr1 N10 C18 C21 -107.92(15) . . . . ?
Zr1 N10 C18 C19 10.5(2) . . . . ?
Zr1 N10 C18 C20 129.50(14) . . . . ?
N50 C50 C51 C52 179.89(16) . . . . ?
N50 C50 C55 C54 -179.04(17) . . . . ?
N30 C30 C31 C32 177.64(16) . . . . ?
N30 C30 C35 C34 -177.00(16) . . . . ?
N10 C10 C15 C14 -178.42(16) . . . . ?
N10 C10 C11 C12 179.40(15) . . . . ?
C30 N30 C38 C39 -169.82(15) . . . . ?
C30 N30 C38 C41 70.8(2) . . . . ?
C30 N30 C38 C40 -50.9(2) . . . . ?
C30 C31 C32 C33 -0.6(3) . . . . ?
C30 C31 C32 C36 178.09(18) . . . . ?
C30 C35 C34 C33 -0.5(3) . . . . ?
C30 C35 C34 C37 177.47(17) . . . . ?
C10 N10 C18 C21 71.26(18) . . . . ?
C10 N10 C18 C19 -170.28(16) . . . . ?
C10 N10 C18 C20 -51.3(2) . . . . ?
C10 C15 C14 C13 -1.1(3) . . . . ?
C10 C15 C14 C17 179.05(18) . . . . ?
C10 C11 C12 C13 -0.8(3) . . . . ?
C10 C11 C12 C16 179.52(17) . . . . ?
C15 C10 C11 C12 0.4(3) . . . . ?
C15 C14 C13 C12 0.6(3) . . . . ?
C50 N50 C58 C61 62.00(19) . . . . ?
C50 N50 C58 C59 -179.16(16) . . . . ?
C50 N50 C58 C60 -59.36(19) . . . . ?
C50 C51 C52 C53 -1.0(3) . . . . ?
C50 C51 C52 C56 177.65(19) . . . . ?
C50 C55 C54 C53 -0.6(3) . . . . ?
C50 C55 C54 C57 -179.7(2) . . . . ?
C58 N50 C50 C51 90.55(19) . . . . ?
C58 N50 C50 C55 -89.88(19) . . . . ?
C31 C30 C35 C34 1.0(3) . . . . ?
C31 C32 C33 C34 1.1(3) . . . . ?
C11 C10 C15 C14 0.6(3) . . . . ?
C11 C12 C13 C14 0.3(3) . . . . ?
C35 C30 C31 C32 -0.4(3) . . . . ?
C35 C34 C33 C32 -0.6(3) . . . . ?
C51 C50 C55 C54 0.5(3) . . . . ?
C51 C52 C53 C54 0.9(3) . . . . ?
C18 N10 C10 C15 -91.76(19) . . . . ?
C18 N10 C10 C11 89.23(19) . . . . ?
C38 N30 C30 C31 98.18(18) . . . . ?
C38 N30 C30 C35 -83.85(19) . . . . ?
C55 C50 C51 C52 0.3(3) . . . . ?
C55 C54 C53 C52 -0.1(3) . . . . ?
C17 C14 C13 C12 -179.51(18) . . . . ?
C37 C34 C33 C32 -178.57(18) . . . . ?
C16 C12 C13 C14 179.98(18) . . . . ?
C36 C32 C33 C34 -177.59(19) . . . . ?
C57 C54 C53 C52 179.0(2) . . . . ?
C56 C52 C53 C54 -177.8(2) . . . . ?

_shelx_res_file                  
;
TITL sh_407n_0m_a.res in C2/c
    sh_407n_0m.res
    created by SHELXL-2019/1 at 17:03:58 on 10-Feb-2024
REM Old TITL SH_407n_0m in C2/c
REM SHELXT solution in C2/c: R1 0.108, Rweak 0.005, Alpha 0.027
REM <I/s> 0.414 for 425 systematic absences, Orientation as input
REM Formula found by SHELXT: C37 N2 O2 P Zr
CELL 0.71073 37.5243 10.6629 23.6952 90 128.132 90
ZERR 8 0.0034 0.0009 0.0021 0 0.002 0
LATT 7
SYMM -X,+Y,0.5-Z
SFAC C H N O P Zr
UNIT 296 432 24 8 8 8

L.S. 20 0 0
PLAN  14
SIZE 0.33 0.34 0.37
TEMP -120.15
CONF
list 4
fmap 2 53
MORE -1
BOND $H
ACTA
OMIT 1 1 0
REM <olex2.extras>
REM <HklSrc "%.\\SH_407n_0m.hkl">
REM </olex2.extras>

WGHT    0.038400    6.486900
FVAR       0.20480
ZR1   6    0.619498    0.441580    0.442689    11.00000    0.01593    0.01850 =
         0.01631   -0.00091    0.00965   -0.00033
P1    5    0.589813    0.139231    0.270444    11.00000    0.06249    0.06737 =
         0.04979   -0.02771    0.01465    0.02506
O1    4    0.604233    0.345361    0.354864    11.00000    0.03904    0.03252 =
         0.02618   -0.00519    0.01828    0.00415
N50   3    0.562565    0.517268    0.423107    11.00000    0.01682    0.01796 =
         0.02174   -0.00123    0.01127   -0.00045
N30   3    0.649615    0.321036    0.528346    11.00000    0.02036    0.02094 =
         0.01944    0.00113    0.01223    0.00212
N10   3    0.663116    0.587674    0.471250    11.00000    0.01937    0.02496 =
         0.01799   -0.00138    0.01155   -0.00425
C30   1    0.639179    0.331498    0.577278    11.00000    0.02171    0.02143 =
         0.01948    0.00367    0.01174    0.00311
C10   1    0.696850    0.622969    0.545408    11.00000    0.01882    0.02646 =
         0.01895   -0.00107    0.01174   -0.00505
C15   1    0.739603    0.567031    0.588201    11.00000    0.02140    0.03018 =
         0.02580   -0.00120    0.01483   -0.00358
AFIX  43
H15   2    0.747042    0.505747    0.567889    11.00000   -1.20000
AFIX   0
C50   1    0.561370    0.643692    0.442952    11.00000    0.01874    0.02117 =
         0.03020   -0.00448    0.01511   -0.00223
C14   1    0.771638    0.599604    0.660375    11.00000    0.01979    0.03710 =
         0.02468    0.00442    0.01061   -0.00440
C58   1    0.518928    0.446821    0.387319    11.00000    0.01656    0.02181 =
         0.02852   -0.00316    0.01225   -0.00244
C31   1    0.660766    0.422551    0.631045    11.00000    0.02940    0.02263 =
         0.02232    0.00087    0.01581   -0.00223
AFIX  43
H31   2    0.683045    0.474818    0.635975    11.00000   -1.20000
AFIX   0
C11   1    0.686635    0.713846    0.576015    11.00000    0.02417    0.02626 =
         0.02267   -0.00057    0.01446   -0.00371
AFIX  43
H11   2    0.657591    0.752240    0.547508    11.00000   -1.20000
AFIX   0
C35   1    0.606679    0.254901    0.571117    11.00000    0.02570    0.02326 =
         0.02791   -0.00166    0.01657   -0.00122
AFIX  43
H35   2    0.592108    0.191705    0.535207    11.00000   -1.20000
AFIX   0
C51   1    0.573491    0.669466    0.510604    11.00000    0.02401    0.03527 =
         0.03241   -0.01161    0.01720   -0.00440
AFIX  43
H51   2    0.582516    0.602887    0.543582    11.00000   -1.20000
AFIX   0
C61   1    0.480335    0.508777    0.316716    11.00000    0.01986    0.03785 =
         0.02759   -0.00464    0.00899    0.00190
AFIX 137
H61A  2    0.473897    0.591437    0.326624    11.00000   -1.50000
H61B  2    0.453165    0.456215    0.292505    11.00000   -1.50000
H61C  2    0.489223    0.518368    0.285792    11.00000   -1.50000
AFIX   0
C12   1    0.718383    0.749132    0.647751    11.00000    0.03298    0.03028 =
         0.02170   -0.00313    0.01646   -0.00752
C32   1    0.650261    0.438123    0.677484    11.00000    0.03798    0.02978 =
         0.02195   -0.00152    0.01832   -0.00079
C1    1    0.597838    0.253959    0.317061    11.00000    0.02797    0.03494 =
         0.02271   -0.00086    0.01286    0.00755
C13   1    0.760541    0.690533    0.688800    11.00000    0.02859    0.03857 =
         0.01881   -0.00245    0.01147   -0.01042
AFIX  43
H13   2    0.782304    0.713659    0.737725    11.00000   -1.20000
AFIX   0
C18   1    0.663227    0.664437    0.418226    11.00000    0.02974    0.03047 =
         0.02153   -0.00112    0.01698   -0.00745
C34   1    0.595269    0.269448    0.616558    11.00000    0.02852    0.02887 =
         0.03308    0.00635    0.02153    0.00325
C38   1    0.683227    0.221323    0.545662    11.00000    0.02719    0.02703 =
         0.02572    0.00543    0.01611    0.00838
C21   1    0.705194    0.632492    0.424017    11.00000    0.04163    0.04206 =
         0.04138   -0.00722    0.03348   -0.01136
AFIX 137
H21A  2    0.732567    0.651867    0.472507    11.00000   -1.50000
H21B  2    0.704982    0.682150    0.389009    11.00000   -1.50000
H21C  2    0.704875    0.543027    0.414241    11.00000   -1.50000
AFIX   0
C55   1    0.548502    0.742205    0.395654    11.00000    0.02923    0.02395 =
         0.04389    0.00380    0.02211    0.00157
AFIX  43
H55   2    0.539968    0.725320    0.349406    11.00000   -1.20000
AFIX   0
C33   1    0.617144    0.361443    0.669015    11.00000    0.03795    0.03503 =
         0.02823    0.00563    0.02443    0.00602
AFIX  43
H33   2    0.609378    0.372556    0.700007    11.00000   -1.20000
AFIX   0
C19   1    0.620706    0.629954    0.342916    11.00000    0.04089    0.04924 =
         0.02105   -0.00199    0.01808   -0.01181
AFIX 137
H19A  2    0.623622    0.544160    0.331387    11.00000   -1.50000
H19B  2    0.617252    0.688134    0.307812    11.00000   -1.50000
H19C  2    0.594056    0.635521    0.341396    11.00000   -1.50000
AFIX   0
C20   1    0.661850    0.805103    0.429895    11.00000    0.04242    0.03107 =
         0.03195    0.00365    0.02481   -0.00358
AFIX 137
H20A  2    0.634554    0.824336    0.425101    11.00000   -1.50000
H20B  2    0.661361    0.852538    0.393998    11.00000   -1.50000
H20C  2    0.688752    0.828426    0.478050    11.00000   -1.50000
AFIX   0
C59   1    0.526427    0.314717    0.371081    11.00000    0.02594    0.02664 =
         0.05033   -0.01292    0.01758   -0.00370
AFIX 137
H59A  2    0.530162    0.319203    0.333687    11.00000   -1.50000
H59B  2    0.500198    0.262052    0.354456    11.00000   -1.50000
H59C  2    0.553720    0.278358    0.414710    11.00000   -1.50000
AFIX   0
C39   1    0.696596    0.238953    0.497203    11.00000    0.03337    0.04284 =
         0.03217    0.00513    0.02238    0.01245
AFIX 137
H39A  2    0.670809    0.218066    0.447689    11.00000   -1.50000
H39B  2    0.722138    0.183734    0.513195    11.00000   -1.50000
H39C  2    0.705447    0.326408    0.499525    11.00000   -1.50000
AFIX   0
C17   1    0.817431    0.537191    0.706372    11.00000    0.02297    0.05804 =
         0.03284    0.00896    0.00983    0.00116
AFIX 137
H17A  2    0.818795    0.472657    0.678307    11.00000   -1.50000
H17B  2    0.822225    0.498350    0.748066    11.00000   -1.50000
H17C  2    0.841053    0.599975    0.722659    11.00000   -1.50000
AFIX   0
C54   1    0.547833    0.865465    0.414585    11.00000    0.03675    0.02055 =
         0.08000    0.00154    0.03426    0.00054
C41   1    0.662597    0.090533    0.532611    11.00000    0.05393    0.02324 =
         0.06763    0.00406    0.04269    0.00868
AFIX 137
H41A  2    0.654004    0.077916    0.563752    11.00000   -1.50000
H41B  2    0.684898    0.026987    0.543413    11.00000   -1.50000
H41C  2    0.635684    0.082978    0.482313    11.00000   -1.50000
AFIX   0
C52   1    0.572475    0.792077    0.530236    11.00000    0.02893    0.04700 =
         0.05817   -0.03110    0.02785   -0.01382
C60   1    0.505451    0.438792    0.436303    11.00000    0.03266    0.03375 =
         0.04736    0.00281    0.02888   -0.00380
AFIX 137
H60A  2    0.530361    0.401869    0.482378    11.00000   -1.50000
H60B  2    0.478385    0.386239    0.413660    11.00000   -1.50000
H60C  2    0.498963    0.523118    0.444284    11.00000   -1.50000
AFIX   0
C40   1    0.725802    0.232838    0.623897    11.00000    0.03212    0.05908 =
         0.02591    0.01113    0.01444    0.02050
AFIX 137
H40A  2    0.737897    0.318183    0.632806    11.00000   -1.50000
H40B  2    0.748653    0.172823    0.633170    11.00000   -1.50000
H40C  2    0.718092    0.214873    0.655766    11.00000   -1.50000
AFIX   0
C37   1    0.558848    0.190030    0.607580    11.00000    0.04369    0.04304 =
         0.05589   -0.00074    0.03812   -0.00556
AFIX 137
H37A  2    0.535838    0.244492    0.602059    11.00000   -1.50000
H37B  2    0.572281    0.136769    0.649975    11.00000   -1.50000
H37C  2    0.544742    0.137184    0.564869    11.00000   -1.50000
AFIX   0
C16   1    0.707173    0.847962    0.680113    11.00000    0.05114    0.03995 =
         0.02869   -0.00828    0.02322   -0.00212
AFIX 137
H16A  2    0.707469    0.810363    0.718140    11.00000   -1.50000
H16B  2    0.677040    0.882459    0.642864    11.00000   -1.50000
H16C  2    0.729727    0.915294    0.700369    11.00000   -1.50000
AFIX   0
C36   1    0.674875    0.534189    0.736835    11.00000    0.06922    0.04997 =
         0.03783   -0.01475    0.03756   -0.01504
AFIX 137
H36A  2    0.653151    0.577761    0.739961    11.00000   -1.50000
H36B  2    0.689782    0.595048    0.726599    11.00000   -1.50000
H36C  2    0.697680    0.492162    0.782499    11.00000   -1.50000
AFIX   0
C53   1    0.559904    0.887756    0.481718    11.00000    0.03872    0.02693 =
         0.09349   -0.02480    0.04235   -0.00973
AFIX  43
H53   2    0.559578    0.971494    0.495086    11.00000   -1.20000
AFIX   0
C57   1    0.533487    0.970269    0.361876    11.00000    0.07666    0.02744 =
         0.12471    0.02520    0.05242    0.00999
AFIX 137
H57A  2    0.528538    1.046697    0.379166    11.00000   -1.50000
H57B  2    0.505326    0.946960    0.315103    11.00000   -1.50000
H57C  2    0.557260    0.985346    0.357060    11.00000   -1.50000
AFIX   0
C56   1    0.583973    0.818104    0.602714    11.00000    0.06112    0.09039 =
         0.07639   -0.05972    0.04744   -0.02950
AFIX 137
H56A  2    0.556110    0.836245    0.596426    11.00000   -1.50000
H56B  2    0.604387    0.890418    0.624906    11.00000   -1.50000
H56C  2    0.598856    0.744476    0.633670    11.00000   -1.50000
AFIX   0
HKLF 4


REM  sh_407n_0m_a.res in C2/c
REM wR2 = 0.1034, GooF = S = 1.023, Restrained GooF = 1.023 for all data
REM R1 = 0.0450 for 10319 Fo > 4sig(Fo) and 0.0829 for all 14935 data
REM 403 parameters refined using 0 restraints

END

WGHT      0.0384      6.4871

REM Highest difference peak  0.996,  deepest hole -1.068,  1-sigma level  0.078
Q1    1   0.6013  0.2013  0.2595  11.00000  0.05    1.00
Q2    1   0.7008  0.2206  0.5822  11.00000  0.05    0.36
Q3    1   0.6589  0.7366  0.4198  11.00000  0.05    0.33
Q4    1   0.6171  0.2848  0.5606  11.00000  0.05    0.33
Q5    1   0.5766  0.4954  0.4208  11.00000  0.05    0.32
Q6    1   0.5598  0.0983  0.6026  11.00000  0.05    0.32
Q7    1   0.5608  0.2187  0.6520  11.00000  0.05    0.32
Q8    1   0.5591  1.0629  0.3978  11.00000  0.05    0.31
Q9    1   0.5423  0.9430  0.3190  11.00000  0.05    0.31
Q10   1   0.5015  0.4817  0.3514  11.00000  0.05    0.30
Q11   1   0.6002  0.3218  0.6383  11.00000  0.05    0.30
Q12   1   0.5989  0.2931  0.5815  11.00000  0.05    0.29
Q13   1   0.7387  0.7246  0.6613  11.00000  0.05    0.29
Q14   1   0.7617  0.6628  0.6571  11.00000  0.05    0.29
;
_shelx_res_checksum              52228
_olex2_submission_special_instructions 'No special instructions were received'
####################################################################### 
# 
# This file contains crystal structure data downloaded from the 
# Cambridge Structural Database (CSD) hosted by the Cambridge 
# Crystallographic Data Centre (CCDC).
# 
# Full information about CCDC data access policies and citation 
# guidelines are available at http://www.ccdc.cam.ac.uk/access/V1 
# 
# Audit and citation data items may have been added by the CCDC. 
# Please retain this information to preserve the provenance of 
# this file and to allow appropriate attribution of the data. 
# 
#######################################################################

data_sh_642n_0m
_database_code_depnum_ccdc_archive 'CCDC 2530439'
loop_
_audit_author_name
_audit_author_address
'Stephan Hohloch'
;University of Innsbruck
Austria
;
_audit_update_record             
;
2026-02-11 deposited with the CCDC.	2026-04-24 downloaded from the CCDC.
;
_audit_creation_date             2026-02-10
_audit_creation_method           
;
Olex2 1.5-alpha
(compiled 2026.02.09 svn.rabbc2746 for OlexSys, GUI svn.r7493)
;
_shelx_SHELXL_version_number     2019/3
_chemical_name_common            ?
_chemical_name_systematic        ?
_chemical_formula_moiety         'C39 H57 As2 N3 S2 Zr'
_chemical_formula_sum            'C39 H57 As2 N3 S2 Zr'
_chemical_formula_weight         873.05
_chemical_melting_point          ?
loop_
_atom_type_symbol
_atom_type_description
_atom_type_scat_dispersion_real
_atom_type_scat_dispersion_imag
_atom_type_scat_source
C C 0.0033 0.0016 'International Tables Vol C Tables 4.2.6.8 and 6.1.1.4'
H H 0.0000 0.0000 'International Tables Vol C Tables 4.2.6.8 and 6.1.1.4'
As As 0.0499 2.0058 'International Tables Vol C Tables 4.2.6.8 and 6.1.1.4'
N N 0.0061 0.0033 'International Tables Vol C Tables 4.2.6.8 and 6.1.1.4'
S S 0.1246 0.1234 'International Tables Vol C Tables 4.2.6.8 and 6.1.1.4'
Zr Zr -2.9673 0.5597 'International Tables Vol C Tables 4.2.6.8 and 6.1.1.4'

_shelx_space_group_comment       
;
The symmetry employed for this shelxl refinement is uniquely defined
by the following loop, which should always be used as a source of
symmetry information in preference to the above space-group names.
They are only intended as comments.
;
_space_group_crystal_system      monoclinic
_space_group_IT_number           14
_space_group_name_H-M_alt        'P 1 21/c 1'
_space_group_name_Hall           '-P 2ybc'
loop_
_space_group_symop_operation_xyz
'x, y, z'
'-x, y+1/2, -z+1/2'
'-x, -y, -z'
'x, -y-1/2, z-1/2'

_cell_length_a                   11.3021(2)
_cell_length_b                   19.3382(5)
_cell_length_c                   19.0991(6)
_cell_angle_alpha                90
_cell_angle_beta                 92.8780(10)
_cell_angle_gamma                90
_cell_volume                     4169.08(19)
_cell_formula_units_Z            4
_cell_measurement_reflns_used    9854
_cell_measurement_temperature    153.00
_cell_measurement_theta_max      28.27
_cell_measurement_theta_min      2.36
_shelx_estimated_absorpt_T_max   0.818
_shelx_estimated_absorpt_T_min   0.727
_exptl_absorpt_coefficient_mu    1.968
_exptl_absorpt_correction_T_max  0.7457
_exptl_absorpt_correction_T_min  0.6543
_exptl_absorpt_correction_type   multi-scan
_exptl_absorpt_process_details   
;
SADABS-2016/2 (Bruker,2016/2) was used for absorption correction.
wR2(int) was 0.0651 before and 0.0371 after correction.
The Ratio of minimum to maximum transmission is 0.8774.
The \l/2 correction factor is Not present.
;
_exptl_absorpt_special_details   ?
_exptl_crystal_colour            'clear light yellow'
_exptl_crystal_colour_lustre     clear
_exptl_crystal_colour_modifier   light
_exptl_crystal_colour_primary    yellow
_exptl_crystal_density_diffrn    1.391
_exptl_crystal_density_meas      ?
_exptl_crystal_density_method    ?
_exptl_crystal_description       block
_exptl_crystal_F_000             1800
loop_
_exptl_crystal_face_index_h
_exptl_crystal_face_index_k
_exptl_crystal_face_index_l
_exptl_crystal_face_perp_dist
-2.00 1.00 -2.00 0.0520
-2.00 -1.00 0.00 0.0670
-2.00 2.00 -1.00 0.0600
-2.00 -2.00 -1.00 0.0560
-2.00 2.00 1.00 0.0810
-2.00 1.00 1.00 0.0690
-1.00 -1.00 1.00 0.0750
-1.00 -2.00 2.00 0.0740
-1.00 2.00 -2.00 0.0560
-1.00 1.00 -1.00 0.0510
-1.00 -2.00 1.00 0.0780
-1.00 2.00 -1.00 0.0610
-1.00 -2.00 0.00 0.0750
-1.00 1.00 0.00 0.0710
-1.00 -2.00 -1.00 0.0640
-1.00 -1.00 -1.00 0.0490
-1.00 -1.00 -2.00 0.0560
-1.00 0.00 2.00 0.0600
0.00 1.00 -1.00 0.0790
0.00 -1.00 0.00 0.0850
0.00 -2.00 -1.00 0.0980
0.00 0.00 -1.00 0.0600
0.00 0.00 1.00 0.0470
0.00 -1.00 3.00 0.0460
1.00 1.00 -1.00 0.0820
1.00 2.00 -2.00 0.0800
1.00 -2.00 2.00 0.0560
1.00 -1.00 1.00 0.0510
1.00 2.00 -1.00 0.0810
1.00 -2.00 1.00 0.0630
1.00 1.00 0.00 0.0650
1.00 2.00 0.00 0.0730
1.00 -2.00 0.00 0.0780
1.00 -1.00 0.00 0.0740
1.00 2.00 1.00 0.0640
1.00 1.00 1.00 0.0480
1.00 -2.00 -1.00 0.0950
1.00 -1.00 -1.00 0.0900
1.00 1.00 2.00 0.0510
1.00 -1.00 2.00 0.0430
2.00 -1.00 2.00 0.0510
2.00 1.00 -1.00 0.0840
2.00 2.00 -1.00 0.0760
2.00 -1.00 1.00 0.0560
2.00 -2.00 1.00 0.0610
2.00 2.00 1.00 0.0520
2.00 -1.00 -2.00 0.0890

_exptl_crystal_size_max          0.173
_exptl_crystal_size_mid          0.156
_exptl_crystal_size_min          0.106
_exptl_transmission_factor_max   ?
_exptl_transmission_factor_min   ?
_diffrn_reflns_av_R_equivalents  0.0466
_diffrn_reflns_av_unetI/netI     0.0292
_diffrn_reflns_Laue_measured_fraction_full 0.998
_diffrn_reflns_Laue_measured_fraction_max 0.998
_diffrn_reflns_limit_h_max       13
_diffrn_reflns_limit_h_min       -14
_diffrn_reflns_limit_k_max       24
_diffrn_reflns_limit_k_min       -24
_diffrn_reflns_limit_l_max       22
_diffrn_reflns_limit_l_min       -24
_diffrn_reflns_number            57901
_diffrn_reflns_point_group_measured_fraction_full 0.998
_diffrn_reflns_point_group_measured_fraction_max 0.998
_diffrn_reflns_theta_full        25.242
_diffrn_reflns_theta_max         26.730
_diffrn_reflns_theta_min         2.381
_diffrn_ambient_temperature      153.00
_diffrn_detector_area_resol_mean ?
_diffrn_measured_fraction_theta_full 0.998
_diffrn_measured_fraction_theta_max 0.998
_diffrn_measurement_device_type  'Bruker D8 Quest, Photon III'
_diffrn_measurement_method       '\f and \w scans'
_diffrn_radiation_type           MoK\a
_diffrn_radiation_wavelength     0.71073
_diffrn_source                   ?
_diffrn_source_current           1.0
_diffrn_source_power             0.05
_diffrn_source_voltage           50.0
_diffrn_standards_number         0
_reflns_Friedel_coverage         0.000
_reflns_Friedel_fraction_full    .
_reflns_Friedel_fraction_max     .
_reflns_number_gt                7948
_reflns_number_total             8845
_reflns_special_details          
;
 Reflections were merged by SHELXL according to the crystal
 class for the calculation of statistics and refinement.
 
 _reflns_Friedel_fraction is defined as the number of unique
 Friedel pairs measured divided by the number that would be
 possible theoretically, ignoring centric projections and
 systematic absences.
;
_reflns_threshold_expression     'I > 2\s(I)'
_computing_cell_refinement       'SAINT V8.40B (?, 2016)'
_computing_data_collection       'APEX4, Bruker'
_computing_data_reduction        'SAINT V8.40B (?, 2016)'
_computing_molecular_graphics    'Olex2 1.5-alpha (Dolomanov et al., 2009)'
_computing_publication_material  'Olex2 1.5-alpha (Dolomanov et al., 2009)'
_computing_structure_refinement  'XL  (Sheldrick, 2008)'
_computing_structure_solution    'XT  (Sheldrick, 2015)'
_refine_diff_density_max         0.883
_refine_diff_density_min         -0.737
_refine_diff_density_rms         0.075
_refine_ls_extinction_coef       .
_refine_ls_extinction_method     none
_refine_ls_goodness_of_fit_ref   1.068
_refine_ls_hydrogen_treatment    constr
_refine_ls_matrix_type           full
_refine_ls_number_parameters     440
_refine_ls_number_reflns         8845
_refine_ls_number_restraints     0
_refine_ls_R_factor_all          0.0370
_refine_ls_R_factor_gt           0.0321
_refine_ls_restrained_S_all      1.068
_refine_ls_shift/su_max          0.001
_refine_ls_shift/su_mean         0.000
_refine_ls_structure_factor_coef Fsqd
_refine_ls_weighting_details     
'w=1/[\s^2^(Fo^2^)+(0.0382P)^2^+5.4473P] where P=(Fo^2^+2Fc^2^)/3'
_refine_ls_weighting_scheme      calc
_refine_ls_wR_factor_gt          0.0841
_refine_ls_wR_factor_ref         0.0868
_refine_special_details          ?
_olex2_refinement_description    
;
1. Fixed Uiso
 At 1.2 times of:
  All C(H) groups
 At 1.5 times of:
  All C(H,H,H) groups
2.a Aromatic/amide H refined with riding coordinates:
 C19(H19), C31(H31), C33(H33), C21(H21), C29(H29), C9(H9), C5(H5), C17(H17),
 C7(H7)
2.b Idealised Me refined as rotating group:
 C25(H25A,H25B,H25C), C39(H39A,H39B,H39C), C27(H27A,H27B,H27C), C14(H14A,H14B,
 H14C), C37(H37A,H37B,H37C), C38(H38A,H38B,H38C), C26(H26A,H26B,H26C), C34(H34A,
 H34B,H34C), C15(H15A,H15B,H15C), C22(H22A,H22B,H22C), C10(H10A,H10B,H10C),
 C13(H13A,H13B,H13C), C11(H11A,H11B,H11C), C23(H23A,H23B,H23C), C3(H3A,H3B,H3C),
  C35(H35A,H35B,H35C)
;
_atom_sites_solution_hydrogens   geom
_atom_sites_solution_primary     dual
_atom_sites_solution_secondary   ?
loop_
_atom_site_label
_atom_site_type_symbol
_atom_site_fract_x
_atom_site_fract_y
_atom_site_fract_z
_atom_site_U_iso_or_equiv
_atom_site_adp_type
_atom_site_occupancy
_atom_site_site_symmetry_order
_atom_site_calc_flag
_atom_site_refinement_flags_posn
_atom_site_refinement_flags_adp
_atom_site_refinement_flags_occupancy
_atom_site_disorder_assembly
_atom_site_disorder_group
Zr1 Zr 0.33534(2) 0.27464(2) 0.56270(2) 0.01654(7) Uani 1 1 d . . . . .
As1 As 0.14511(3) 0.04249(2) 0.66965(2) 0.03133(8) Uani 1 1 d . . . . .
As2 As 0.29581(3) 0.10243(2) 0.61519(2) 0.03064(8) Uani 1 1 d . . . . .
S2 S 0.10907(6) 0.20197(3) 0.66225(4) 0.02421(14) Uani 1 1 d . . . . .
S1 S -0.07669(6) 0.12612(4) 0.72394(4) 0.03592(17) Uani 1 1 d . . . . .
N10 N 0.50987(18) 0.24160(11) 0.56518(11) 0.0207(4) Uani 1 1 d . . . . .
N30 N 0.32489(18) 0.37295(10) 0.60366(11) 0.0199(4) Uani 1 1 d . . . . .
N50 N 0.27536(18) 0.27421(11) 0.45956(11) 0.0209(4) Uani 1 1 d . . . . .
C10 C 0.5641(2) 0.22562(13) 0.50067(14) 0.0221(5) Uani 1 1 d . . . . .
C30 C 0.2025(2) 0.37662(12) 0.62164(13) 0.0203(5) Uani 1 1 d . . . . .
C20 C 0.7049(2) 0.26727(16) 0.62995(16) 0.0320(6) Uani 1 1 d . . . . .
H25A H 0.687947 0.316966 0.628371 0.048 Uiso 1 1 calc R U . . .
H25B H 0.748195 0.254175 0.588796 0.048 Uiso 1 1 calc R U . . .
H25C H 0.753024 0.256498 0.672649 0.048 Uiso 1 1 calc R U . . .
C13 C 0.6653(2) 0.19474(16) 0.37458(15) 0.0320(6) Uani 1 1 d . . . . .
H19 H 0.699554 0.184111 0.331455 0.038 Uiso 1 1 calc R U . . .
C2 C 0.2372(2) 0.19116(13) 0.62348(13) 0.0203(5) Uani 1 1 d . . . . .
C33 C -0.0350(2) 0.38232(14) 0.65401(16) 0.0289(6) Uani 1 1 d . . . . .
H31 H -0.115822 0.385107 0.665222 0.035 Uiso 1 1 calc R U . . .
C31 C 0.1145(2) 0.39291(14) 0.57070(15) 0.0281(6) Uani 1 1 d . . . . .
H33 H 0.136380 0.402018 0.524205 0.034 Uiso 1 1 calc R U . . .
C34 C 0.0496(2) 0.36441(13) 0.70623(14) 0.0252(5) Uani 1 1 d . . . . .
C50 C 0.2084(2) 0.21077(13) 0.45324(13) 0.0216(5) Uani 1 1 d . . . . .
C15 C 0.5560(2) 0.15952(14) 0.47235(14) 0.0261(5) Uani 1 1 d . . . . .
H21 H 0.515770 0.124526 0.496698 0.031 Uiso 1 1 calc R U . . .
C35 C 0.1682(2) 0.36195(13) 0.68968(13) 0.0222(5) Uani 1 1 d . . . . .
H29 H 0.226847 0.350157 0.725042 0.027 Uiso 1 1 calc R U . . .
C55 C 0.2605(2) 0.14988(14) 0.43039(14) 0.0253(5) Uani 1 1 d . . . . .
H9 H 0.338659 0.151183 0.414246 0.030 Uiso 1 1 calc R U . . .
C18 C 0.5879(2) 0.22677(14) 0.62998(14) 0.0251(5) Uani 1 1 d . . . . .
C32 C -0.0045(2) 0.39625(16) 0.58590(16) 0.0331(6) Uani 1 1 d . . . . .
C38 C 0.3955(2) 0.43720(13) 0.61862(15) 0.0255(5) Uani 1 1 d . . . . .
C39 C 0.3331(3) 0.50059(14) 0.58546(17) 0.0322(6) Uani 1 1 d . . . . .
H39A H 0.381944 0.541804 0.594540 0.048 Uiso 1 1 calc R U . . .
H39B H 0.256022 0.506838 0.605926 0.048 Uiso 1 1 calc R U . . .
H39C H 0.321482 0.493597 0.534765 0.048 Uiso 1 1 calc R U . . .
C51 C 0.0924(2) 0.20842(14) 0.47492(14) 0.0255(5) Uani 1 1 d . . . . .
H5 H 0.055665 0.249895 0.489239 0.031 Uiso 1 1 calc R U . . .
C11 C 0.6249(2) 0.27637(14) 0.46459(14) 0.0276(6) Uani 1 1 d . . . . .
H17 H 0.631436 0.321807 0.483304 0.033 Uiso 1 1 calc R U . . .
C12 C 0.6762(2) 0.26098(16) 0.40124(15) 0.0313(6) Uani 1 1 d . . . . .
C21 C 0.5196(2) 0.24923(17) 0.69302(14) 0.0315(6) Uani 1 1 d . . . . .
H27A H 0.444902 0.223502 0.693529 0.047 Uiso 1 1 calc R U . . .
H27B H 0.502712 0.298871 0.689775 0.047 Uiso 1 1 calc R U . . .
H27C H 0.567177 0.239747 0.736251 0.047 Uiso 1 1 calc R U . . .
C61 C 0.3304(3) 0.27933(16) 0.33536(15) 0.0361(7) Uani 1 1 d . . . . .
H14A H 0.410469 0.264239 0.350479 0.054 Uiso 1 1 calc R U . . .
H14B H 0.334603 0.310058 0.294762 0.054 Uiso 1 1 calc R U . . .
H14C H 0.281890 0.238872 0.322441 0.054 Uiso 1 1 calc R U . . .
C41 C 0.5148(2) 0.42842(15) 0.58621(17) 0.0322(6) Uani 1 1 d . . . . .
H37A H 0.502895 0.423889 0.535239 0.048 Uiso 1 1 calc R U . . .
H37B H 0.554010 0.386801 0.605301 0.048 Uiso 1 1 calc R U . . .
H37C H 0.564499 0.468912 0.597212 0.048 Uiso 1 1 calc R U . . .
C14 C 0.6056(2) 0.14339(15) 0.40918(16) 0.0311(6) Uani 1 1 d . . . . .
C40 C 0.4149(3) 0.44934(16) 0.69756(16) 0.0363(7) Uani 1 1 d . . . . .
H38A H 0.466456 0.489561 0.705747 0.054 Uiso 1 1 calc R U . . .
H38B H 0.452124 0.408419 0.719438 0.054 Uiso 1 1 calc R U . . .
H38C H 0.338400 0.457796 0.718023 0.054 Uiso 1 1 calc R U . . .
C52 C 0.0291(2) 0.14631(16) 0.47602(15) 0.0308(6) Uani 1 1 d . . . . .
C19 C 0.6176(3) 0.14993(16) 0.63610(17) 0.0349(6) Uani 1 1 d . . . . .
H26A H 0.664034 0.141521 0.679988 0.052 Uiso 1 1 calc R U . . .
H26B H 0.663728 0.135924 0.596380 0.052 Uiso 1 1 calc R U . . .
H26C H 0.544103 0.123017 0.635857 0.052 Uiso 1 1 calc R U . . .
C58 C 0.2748(2) 0.31802(14) 0.39527(13) 0.0266(5) Uani 1 1 d . . . . .
C37 C 0.0121(3) 0.34524(17) 0.77827(16) 0.0366(7) Uani 1 1 d . . . . .
H34A H -0.049124 0.377445 0.792569 0.055 Uiso 1 1 calc R U . . .
H34B H 0.080646 0.347724 0.811693 0.055 Uiso 1 1 calc R U . . .
H34C H -0.019633 0.298066 0.777402 0.055 Uiso 1 1 calc R U . . .
C1 C 0.0599(2) 0.12204(13) 0.68509(14) 0.0233(5) Uani 1 1 d . . . . .
C54 C 0.1996(3) 0.08718(15) 0.43092(15) 0.0315(6) Uani 1 1 d . . . . .
C59 C 0.3507(3) 0.38161(15) 0.41294(16) 0.0351(7) Uani 1 1 d . . . . .
H15A H 0.316543 0.407113 0.451411 0.053 Uiso 1 1 calc R U . . .
H15B H 0.352759 0.411526 0.371600 0.053 Uiso 1 1 calc R U . . .
H15C H 0.431369 0.367007 0.427139 0.053 Uiso 1 1 calc R U . . .
C53 C 0.0853(3) 0.08659(16) 0.45406(16) 0.0337(6) Uani 1 1 d . . . . .
H7 H 0.043780 0.043910 0.454984 0.040 Uiso 1 1 calc R U . . .
C16 C 0.7423(4) 0.3158(2) 0.36314(18) 0.0509(9) Uani 1 1 d . . . . .
H22A H 0.690062 0.335978 0.326061 0.076 Uiso 1 1 calc R U . . .
H22B H 0.811487 0.295126 0.342315 0.076 Uiso 1 1 calc R U . . .
H22C H 0.768520 0.352102 0.396247 0.076 Uiso 1 1 calc R U . . .
C56 C -0.0937(3) 0.1439(2) 0.5021(2) 0.0466(8) Uani 1 1 d . . . . .
H10A H -0.089593 0.133719 0.552417 0.070 Uiso 1 1 calc R U . . .
H10B H -0.139274 0.107660 0.477031 0.070 Uiso 1 1 calc R U . . .
H10C H -0.132472 0.188675 0.493850 0.070 Uiso 1 1 calc R U . . .
C60 C 0.1497(3) 0.34003(16) 0.37207(16) 0.0355(7) Uani 1 1 d . . . . .
H13A H 0.102124 0.298985 0.359994 0.053 Uiso 1 1 calc R U . . .
H13B H 0.152519 0.370219 0.330968 0.053 Uiso 1 1 calc R U . . .
H13C H 0.113981 0.365071 0.410290 0.053 Uiso 1 1 calc R U . . .
C57 C 0.2589(4) 0.02113(17) 0.4086(2) 0.0498(9) Uani 1 1 d . . . . .
H11A H 0.318531 0.007100 0.444806 0.075 Uiso 1 1 calc R U . . .
H11B H 0.297135 0.028965 0.364353 0.075 Uiso 1 1 calc R U . . .
H11C H 0.199264 -0.015429 0.402122 0.075 Uiso 1 1 calc R U . . .
C17 C 0.5951(4) 0.07199(18) 0.3790(2) 0.0512(9) Uani 1 1 d . . . . .
H23A H 0.614892 0.037908 0.415670 0.077 Uiso 1 1 calc R U . . .
H23B H 0.649766 0.067072 0.341048 0.077 Uiso 1 1 calc R U . . .
H23C H 0.513717 0.064323 0.360413 0.077 Uiso 1 1 calc R U . . .
C3 C -0.0884(3) 0.04277(18) 0.7626(2) 0.0521(10) Uani 1 1 d . . . . .
H3A H -0.083050 0.007240 0.726269 0.078 Uiso 1 1 calc R U . . .
H3B H -0.164692 0.038785 0.784445 0.078 Uiso 1 1 calc R U . . .
H3C H -0.023907 0.036415 0.798215 0.078 Uiso 1 1 calc R U . . .
C36 C -0.0982(3) 0.4142(3) 0.5301(2) 0.0616(12) Uani 1 1 d . . . . .
H35A H -0.147063 0.373387 0.519247 0.092 Uiso 1 1 calc R U . . .
H35B H -0.060315 0.429538 0.487765 0.092 Uiso 1 1 calc R U . . .
H35C H -0.148197 0.451438 0.547053 0.092 Uiso 1 1 calc R U . . .

loop_
_atom_site_aniso_label
_atom_site_aniso_U_11
_atom_site_aniso_U_22
_atom_site_aniso_U_33
_atom_site_aniso_U_23
_atom_site_aniso_U_13
_atom_site_aniso_U_12
Zr1 0.01601(11) 0.01629(11) 0.01764(12) 0.00103(8) 0.00407(8) -0.00047(8)
As1 0.02888(15) 0.02040(14) 0.04563(19) 0.00349(12) 0.01103(12) -0.00116(11)
As2 0.02636(15) 0.02298(14) 0.04377(18) 0.00227(12) 0.01360(12) 0.00200(11)
S2 0.0232(3) 0.0212(3) 0.0289(3) 0.0015(3) 0.0077(2) -0.0007(2)
S1 0.0250(3) 0.0362(4) 0.0479(5) 0.0061(3) 0.0149(3) -0.0004(3)
N10 0.0179(10) 0.0243(11) 0.0200(10) 0.0006(8) 0.0028(8) 0.0012(8)
N30 0.0195(10) 0.0179(10) 0.0226(10) -0.0006(8) 0.0042(8) -0.0004(8)
N50 0.0217(10) 0.0208(10) 0.0204(10) -0.0006(8) 0.0020(8) -0.0016(8)
C10 0.0155(11) 0.0274(13) 0.0236(13) -0.0003(10) 0.0031(9) 0.0050(9)
C30 0.0211(12) 0.0152(11) 0.0249(13) -0.0017(9) 0.0045(9) -0.0004(9)
C20 0.0202(13) 0.0406(16) 0.0349(16) 0.0011(13) -0.0028(11) -0.0004(11)
C13 0.0265(13) 0.0427(17) 0.0274(14) -0.0039(12) 0.0062(11) 0.0113(12)
C2 0.0215(12) 0.0191(11) 0.0208(12) 0.0033(9) 0.0056(9) -0.0025(9)
C33 0.0187(12) 0.0281(14) 0.0401(16) -0.0013(12) 0.0046(11) -0.0006(10)
C31 0.0265(13) 0.0319(14) 0.0258(14) 0.0027(11) 0.0012(11) -0.0028(11)
C34 0.0278(13) 0.0198(12) 0.0288(14) -0.0022(10) 0.0085(11) -0.0008(10)
C50 0.0219(12) 0.0249(12) 0.0179(12) -0.0004(10) -0.0014(9) -0.0010(10)
C15 0.0223(12) 0.0261(13) 0.0300(14) -0.0003(11) 0.0022(10) 0.0033(10)
C35 0.0234(12) 0.0210(12) 0.0225(13) -0.0004(10) 0.0032(10) 0.0013(10)
C55 0.0248(13) 0.0285(13) 0.0225(13) -0.0035(11) 0.0014(10) -0.0001(10)
C18 0.0214(12) 0.0299(14) 0.0239(13) 0.0021(11) 0.0009(10) 0.0023(10)
C32 0.0238(13) 0.0396(16) 0.0354(16) 0.0037(13) -0.0044(11) -0.0016(11)
C38 0.0255(13) 0.0192(12) 0.0320(14) -0.0032(11) 0.0030(11) -0.0037(10)
C39 0.0342(15) 0.0195(13) 0.0434(17) -0.0013(12) 0.0071(13) -0.0002(11)
C51 0.0222(12) 0.0298(13) 0.0246(13) 0.0010(11) 0.0004(10) 0.0016(10)
C11 0.0284(13) 0.0284(14) 0.0267(14) 0.0006(11) 0.0064(11) 0.0016(11)
C12 0.0271(14) 0.0411(16) 0.0265(14) 0.0019(12) 0.0087(11) 0.0009(12)
C21 0.0275(14) 0.0445(16) 0.0225(14) 0.0019(12) 0.0008(11) 0.0020(12)
C61 0.0473(18) 0.0386(16) 0.0232(14) -0.0018(12) 0.0109(12) -0.0050(13)
C41 0.0258(13) 0.0261(14) 0.0454(17) -0.0040(12) 0.0088(12) -0.0065(11)
C14 0.0292(14) 0.0308(15) 0.0333(15) -0.0076(12) 0.0019(11) 0.0100(11)
C40 0.0393(16) 0.0338(16) 0.0357(16) -0.0085(13) 0.0001(13) -0.0085(13)
C52 0.0249(13) 0.0400(16) 0.0271(14) 0.0073(12) -0.0023(11) -0.0063(11)
C19 0.0326(15) 0.0336(15) 0.0379(16) 0.0062(13) -0.0047(12) 0.0040(12)
C58 0.0344(14) 0.0268(13) 0.0186(12) 0.0012(10) 0.0016(10) -0.0035(11)
C37 0.0350(15) 0.0419(17) 0.0341(16) 0.0022(13) 0.0124(12) 0.0014(13)
C1 0.0206(12) 0.0248(13) 0.0249(13) 0.0006(10) 0.0044(10) -0.0023(10)
C54 0.0384(15) 0.0261(14) 0.0297(15) -0.0028(11) -0.0006(12) -0.0018(12)
C59 0.0455(17) 0.0316(15) 0.0283(15) 0.0043(12) 0.0033(13) -0.0108(13)
C53 0.0370(16) 0.0306(15) 0.0330(16) 0.0030(12) -0.0031(12) -0.0126(12)
C16 0.063(2) 0.055(2) 0.0365(18) 0.0000(16) 0.0245(17) -0.0132(18)
C56 0.0272(15) 0.059(2) 0.054(2) 0.0156(17) 0.0033(14) -0.0091(14)
C60 0.0422(17) 0.0362(16) 0.0275(15) 0.0049(12) -0.0042(12) 0.0015(13)
C57 0.065(2) 0.0276(16) 0.058(2) -0.0078(15) 0.0104(18) -0.0002(15)
C17 0.066(2) 0.0388(19) 0.049(2) -0.0170(16) 0.0112(18) 0.0065(17)
C3 0.0441(19) 0.044(2) 0.071(3) 0.0148(18) 0.0257(18) -0.0111(15)
C36 0.0278(17) 0.105(3) 0.051(2) 0.025(2) -0.0086(15) 0.0007(19)

_geom_special_details            
;
 All esds (except the esd in the dihedral angle between two l.s. planes)
 are estimated using the full covariance matrix.  The cell esds are taken
 into account individually in the estimation of esds in distances, angles
 and torsion angles; correlations between esds in cell parameters are only
 used when they are defined by crystal symmetry.  An approximate (isotropic)
 treatment of cell esds is used for estimating esds involving l.s. planes.
;
loop_
_geom_bond_atom_site_label_1
_geom_bond_atom_site_label_2
_geom_bond_distance
_geom_bond_site_symmetry_2
_geom_bond_publ_flag
Zr1 N10 2.072(2) . ?
Zr1 N30 2.062(2) . ?
Zr1 N50 2.051(2) . ?
Zr1 C30 2.754(2) . ?
Zr1 C2 2.305(2) . ?
Zr1 C50 2.766(2) . ?
As1 As2 2.3460(4) . ?
As1 C1 1.846(3) . ?
As2 C2 1.849(2) . ?
S2 C2 1.673(2) . ?
S2 C1 1.707(3) . ?
S1 C1 1.748(3) . ?
S1 C3 1.780(3) . ?
N10 C10 1.437(3) . ?
N10 C18 1.511(3) . ?
N30 C30 1.444(3) . ?
N30 C38 1.497(3) . ?
N50 C50 1.443(3) . ?
N50 C58 1.492(3) . ?
C10 C15 1.389(4) . ?
C10 C11 1.399(4) . ?
C30 C31 1.391(4) . ?
C30 C35 1.403(4) . ?
C20 H25A 0.9800 . ?
C20 H25B 0.9800 . ?
C20 H25C 0.9800 . ?
C20 C18 1.537(4) . ?
C13 H19 0.9500 . ?
C13 C12 1.382(4) . ?
C13 C14 1.387(4) . ?
C33 H31 0.9500 . ?
C33 C34 1.391(4) . ?
C33 C32 1.389(4) . ?
C31 H33 0.9500 . ?
C31 C32 1.392(4) . ?
C34 C35 1.393(4) . ?
C34 C37 1.506(4) . ?
C50 C55 1.396(4) . ?
C50 C51 1.395(4) . ?
C15 H21 0.9500 . ?
C15 C14 1.391(4) . ?
C35 H29 0.9500 . ?
C55 H9 0.9500 . ?
C55 C54 1.395(4) . ?
C18 C21 1.526(4) . ?
C18 C19 1.527(4) . ?
C32 C36 1.505(4) . ?
C38 C39 1.535(4) . ?
C38 C41 1.521(4) . ?
C38 C40 1.531(4) . ?
C39 H39A 0.9800 . ?
C39 H39B 0.9800 . ?
C39 H39C 0.9800 . ?
C51 H5 0.9500 . ?
C51 C52 1.399(4) . ?
C11 H17 0.9500 . ?
C11 C12 1.400(4) . ?
C12 C16 1.506(4) . ?
C21 H27A 0.9800 . ?
C21 H27B 0.9800 . ?
C21 H27C 0.9800 . ?
C61 H14A 0.9800 . ?
C61 H14B 0.9800 . ?
C61 H14C 0.9800 . ?
C61 C58 1.528(4) . ?
C41 H37A 0.9800 . ?
C41 H37B 0.9800 . ?
C41 H37C 0.9800 . ?
C14 C17 1.499(4) . ?
C40 H38A 0.9800 . ?
C40 H38B 0.9800 . ?
C40 H38C 0.9800 . ?
C52 C53 1.392(4) . ?
C52 C56 1.499(4) . ?
C19 H26A 0.9800 . ?
C19 H26B 0.9800 . ?
C19 H26C 0.9800 . ?
C58 C59 1.527(4) . ?
C58 C60 1.521(4) . ?
C37 H34A 0.9800 . ?
C37 H34B 0.9800 . ?
C37 H34C 0.9800 . ?
C54 C53 1.386(4) . ?
C54 C57 1.513(4) . ?
C59 H15A 0.9800 . ?
C59 H15B 0.9800 . ?
C59 H15C 0.9800 . ?
C53 H7 0.9500 . ?
C16 H22A 0.9800 . ?
C16 H22B 0.9800 . ?
C16 H22C 0.9800 . ?
C56 H10A 0.9800 . ?
C56 H10B 0.9800 . ?
C56 H10C 0.9800 . ?
C60 H13A 0.9800 . ?
C60 H13B 0.9800 . ?
C60 H13C 0.9800 . ?
C57 H11A 0.9800 . ?
C57 H11B 0.9800 . ?
C57 H11C 0.9800 . ?
C17 H23A 0.9800 . ?
C17 H23B 0.9800 . ?
C17 H23C 0.9800 . ?
C3 H3A 0.9800 . ?
C3 H3B 0.9800 . ?
C3 H3C 0.9800 . ?
C36 H35A 0.9800 . ?
C36 H35B 0.9800 . ?
C36 H35C 0.9800 . ?

loop_
_geom_angle_atom_site_label_1
_geom_angle_atom_site_label_2
_geom_angle_atom_site_label_3
_geom_angle
_geom_angle_site_symmetry_1
_geom_angle_site_symmetry_3
_geom_angle_publ_flag
N10 Zr1 C30 138.57(8) . . ?
N10 Zr1 C2 104.72(9) . . ?
N10 Zr1 C50 109.67(8) . . ?
N30 Zr1 N10 110.39(8) . . ?
N30 Zr1 C30 30.85(7) . . ?
N30 Zr1 C2 114.62(8) . . ?
N30 Zr1 C50 131.38(8) . . ?
N50 Zr1 N10 106.81(8) . . ?
N50 Zr1 N30 110.22(8) . . ?
N50 Zr1 C30 103.58(8) . . ?
N50 Zr1 C2 109.68(9) . . ?
N50 Zr1 C50 30.51(8) . . ?
C30 Zr1 C50 110.85(7) . . ?
C2 Zr1 C30 90.55(8) . . ?
C2 Zr1 C50 79.84(8) . . ?
C1 As1 As2 93.16(8) . . ?
C2 As2 As1 98.60(7) . . ?
C2 S2 C1 107.46(12) . . ?
C1 S1 C3 102.74(15) . . ?
C10 N10 Zr1 119.55(16) . . ?
C10 N10 C18 113.91(19) . . ?
C18 N10 Zr1 126.38(15) . . ?
C30 N30 Zr1 102.09(14) . . ?
C30 N30 C38 114.97(19) . . ?
C38 N30 Zr1 142.93(16) . . ?
C50 N50 Zr1 103.32(15) . . ?
C50 N50 C58 115.7(2) . . ?
C58 N50 Zr1 140.89(17) . . ?
C15 C10 N10 120.6(2) . . ?
C15 C10 C11 118.5(2) . . ?
C11 C10 N10 120.8(2) . . ?
N30 C30 Zr1 47.06(11) . . ?
C31 C30 Zr1 105.15(17) . . ?
C31 C30 N30 120.3(2) . . ?
C31 C30 C35 118.2(2) . . ?
C35 C30 Zr1 114.54(16) . . ?
C35 C30 N30 121.5(2) . . ?
H25A C20 H25B 109.5 . . ?
H25A C20 H25C 109.5 . . ?
H25B C20 H25C 109.5 . . ?
C18 C20 H25A 109.5 . . ?
C18 C20 H25B 109.5 . . ?
C18 C20 H25C 109.5 . . ?
C12 C13 H19 119.2 . . ?
C12 C13 C14 121.7(3) . . ?
C14 C13 H19 119.2 . . ?
As2 C2 Zr1 115.05(11) . . ?
S2 C2 Zr1 125.78(13) . . ?
S2 C2 As2 118.41(13) . . ?
C34 C33 H31 119.1 . . ?
C32 C33 H31 119.1 . . ?
C32 C33 C34 121.7(2) . . ?
C30 C31 H33 119.1 . . ?
C30 C31 C32 121.9(3) . . ?
C32 C31 H33 119.1 . . ?
C33 C34 C35 118.7(2) . . ?
C33 C34 C37 120.1(2) . . ?
C35 C34 C37 121.1(3) . . ?
N50 C50 Zr1 46.17(11) . . ?
C55 C50 Zr1 113.69(17) . . ?
C55 C50 N50 121.0(2) . . ?
C51 C50 Zr1 104.46(17) . . ?
C51 C50 N50 120.0(2) . . ?
C51 C50 C55 118.9(2) . . ?
C10 C15 H21 119.2 . . ?
C10 C15 C14 121.5(3) . . ?
C14 C15 H21 119.2 . . ?
C30 C35 H29 119.5 . . ?
C34 C35 C30 121.1(2) . . ?
C34 C35 H29 119.5 . . ?
C50 C55 H9 119.5 . . ?
C54 C55 C50 121.0(2) . . ?
C54 C55 H9 119.5 . . ?
N10 C18 C20 111.7(2) . . ?
N10 C18 C21 107.2(2) . . ?
N10 C18 C19 111.4(2) . . ?
C21 C18 C20 108.9(2) . . ?
C21 C18 C19 109.6(2) . . ?
C19 C18 C20 108.1(2) . . ?
C33 C32 C31 118.3(3) . . ?
C33 C32 C36 120.6(3) . . ?
C31 C32 C36 121.1(3) . . ?
N30 C38 C39 110.8(2) . . ?
N30 C38 C41 107.8(2) . . ?
N30 C38 C40 111.3(2) . . ?
C41 C38 C39 108.7(2) . . ?
C41 C38 C40 109.4(2) . . ?
C40 C38 C39 108.9(2) . . ?
C38 C39 H39A 109.5 . . ?
C38 C39 H39B 109.5 . . ?
C38 C39 H39C 109.5 . . ?
H39A C39 H39B 109.5 . . ?
H39A C39 H39C 109.5 . . ?
H39B C39 H39C 109.5 . . ?
C50 C51 H5 119.3 . . ?
C50 C51 C52 121.4(3) . . ?
C52 C51 H5 119.3 . . ?
C10 C11 H17 119.6 . . ?
C10 C11 C12 120.8(3) . . ?
C12 C11 H17 119.6 . . ?
C13 C12 C11 118.8(3) . . ?
C13 C12 C16 120.8(3) . . ?
C11 C12 C16 120.3(3) . . ?
C18 C21 H27A 109.5 . . ?
C18 C21 H27B 109.5 . . ?
C18 C21 H27C 109.5 . . ?
H27A C21 H27B 109.5 . . ?
H27A C21 H27C 109.5 . . ?
H27B C21 H27C 109.5 . . ?
H14A C61 H14B 109.5 . . ?
H14A C61 H14C 109.5 . . ?
H14B C61 H14C 109.5 . . ?
C58 C61 H14A 109.5 . . ?
C58 C61 H14B 109.5 . . ?
C58 C61 H14C 109.5 . . ?
C38 C41 H37A 109.5 . . ?
C38 C41 H37B 109.5 . . ?
C38 C41 H37C 109.5 . . ?
H37A C41 H37B 109.5 . . ?
H37A C41 H37C 109.5 . . ?
H37B C41 H37C 109.5 . . ?
C13 C14 C15 118.7(3) . . ?
C13 C14 C17 120.5(3) . . ?
C15 C14 C17 120.9(3) . . ?
C38 C40 H38A 109.5 . . ?
C38 C40 H38B 109.5 . . ?
C38 C40 H38C 109.5 . . ?
H38A C40 H38B 109.5 . . ?
H38A C40 H38C 109.5 . . ?
H38B C40 H38C 109.5 . . ?
C51 C52 C56 121.0(3) . . ?
C53 C52 C51 117.8(3) . . ?
C53 C52 C56 121.2(3) . . ?
C18 C19 H26A 109.5 . . ?
C18 C19 H26B 109.5 . . ?
C18 C19 H26C 109.5 . . ?
H26A C19 H26B 109.5 . . ?
H26A C19 H26C 109.5 . . ?
H26B C19 H26C 109.5 . . ?
N50 C58 C61 110.7(2) . . ?
N50 C58 C59 107.2(2) . . ?
N50 C58 C60 111.3(2) . . ?
C59 C58 C61 108.2(2) . . ?
C60 C58 C61 109.3(2) . . ?
C60 C58 C59 110.0(2) . . ?
C34 C37 H34A 109.5 . . ?
C34 C37 H34B 109.5 . . ?
C34 C37 H34C 109.5 . . ?
H34A C37 H34B 109.5 . . ?
H34A C37 H34C 109.5 . . ?
H34B C37 H34C 109.5 . . ?
S2 C1 As1 122.35(14) . . ?
S2 C1 S1 111.91(15) . . ?
S1 C1 As1 125.74(15) . . ?
C55 C54 C57 120.4(3) . . ?
C53 C54 C55 118.6(3) . . ?
C53 C54 C57 121.0(3) . . ?
C58 C59 H15A 109.5 . . ?
C58 C59 H15B 109.5 . . ?
C58 C59 H15C 109.5 . . ?
H15A C59 H15B 109.5 . . ?
H15A C59 H15C 109.5 . . ?
H15B C59 H15C 109.5 . . ?
C52 C53 H7 118.8 . . ?
C54 C53 C52 122.4(3) . . ?
C54 C53 H7 118.8 . . ?
C12 C16 H22A 109.5 . . ?
C12 C16 H22B 109.5 . . ?
C12 C16 H22C 109.5 . . ?
H22A C16 H22B 109.5 . . ?
H22A C16 H22C 109.5 . . ?
H22B C16 H22C 109.5 . . ?
C52 C56 H10A 109.5 . . ?
C52 C56 H10B 109.5 . . ?
C52 C56 H10C 109.5 . . ?
H10A C56 H10B 109.5 . . ?
H10A C56 H10C 109.5 . . ?
H10B C56 H10C 109.5 . . ?
C58 C60 H13A 109.5 . . ?
C58 C60 H13B 109.5 . . ?
C58 C60 H13C 109.5 . . ?
H13A C60 H13B 109.5 . . ?
H13A C60 H13C 109.5 . . ?
H13B C60 H13C 109.5 . . ?
C54 C57 H11A 109.5 . . ?
C54 C57 H11B 109.5 . . ?
C54 C57 H11C 109.5 . . ?
H11A C57 H11B 109.5 . . ?
H11A C57 H11C 109.5 . . ?
H11B C57 H11C 109.5 . . ?
C14 C17 H23A 109.5 . . ?
C14 C17 H23B 109.5 . . ?
C14 C17 H23C 109.5 . . ?
H23A C17 H23B 109.5 . . ?
H23A C17 H23C 109.5 . . ?
H23B C17 H23C 109.5 . . ?
S1 C3 H3A 109.5 . . ?
S1 C3 H3B 109.5 . . ?
S1 C3 H3C 109.5 . . ?
H3A C3 H3B 109.5 . . ?
H3A C3 H3C 109.5 . . ?
H3B C3 H3C 109.5 . . ?
C32 C36 H35A 109.5 . . ?
C32 C36 H35B 109.5 . . ?
C32 C36 H35C 109.5 . . ?
H35A C36 H35B 109.5 . . ?
H35A C36 H35C 109.5 . . ?
H35B C36 H35C 109.5 . . ?

loop_
_geom_torsion_atom_site_label_1
_geom_torsion_atom_site_label_2
_geom_torsion_atom_site_label_3
_geom_torsion_atom_site_label_4
_geom_torsion
_geom_torsion_site_symmetry_1
_geom_torsion_site_symmetry_2
_geom_torsion_site_symmetry_3
_geom_torsion_site_symmetry_4
_geom_torsion_publ_flag
Zr1 N10 C10 C15 -88.5(3) . . . . ?
Zr1 N10 C10 C11 90.8(3) . . . . ?
Zr1 N10 C18 C20 -126.2(2) . . . . ?
Zr1 N10 C18 C21 -6.9(3) . . . . ?
Zr1 N10 C18 C19 112.9(2) . . . . ?
Zr1 N30 C30 C31 -82.5(2) . . . . ?
Zr1 N30 C30 C35 95.5(2) . . . . ?
Zr1 N30 C38 C39 126.0(3) . . . . ?
Zr1 N30 C38 C41 7.2(4) . . . . ?
Zr1 N30 C38 C40 -112.7(3) . . . . ?
Zr1 N50 C50 C55 -94.2(2) . . . . ?
Zr1 N50 C50 C51 81.1(2) . . . . ?
Zr1 N50 C58 C61 122.6(3) . . . . ?
Zr1 N50 C58 C59 4.8(4) . . . . ?
Zr1 N50 C58 C60 -115.6(3) . . . . ?
Zr1 C30 C31 C32 130.6(3) . . . . ?
Zr1 C30 C35 C34 -125.6(2) . . . . ?
Zr1 C50 C55 C54 121.8(2) . . . . ?
Zr1 C50 C51 C52 -126.2(2) . . . . ?
As1 As2 C2 Zr1 -170.86(10) . . . . ?
As1 As2 C2 S2 -0.27(16) . . . . ?
As2 As1 C1 S2 -2.02(17) . . . . ?
As2 As1 C1 S1 178.25(17) . . . . ?
N10 C10 C15 C14 178.5(2) . . . . ?
N10 C10 C11 C12 -179.1(2) . . . . ?
N30 C30 C31 C32 179.3(3) . . . . ?
N30 C30 C35 C34 -178.8(2) . . . . ?
N50 C50 C55 C54 173.6(2) . . . . ?
N50 C50 C51 C52 -173.6(2) . . . . ?
C10 N10 C18 C20 58.4(3) . . . . ?
C10 N10 C18 C21 177.7(2) . . . . ?
C10 N10 C18 C19 -62.5(3) . . . . ?
C10 C15 C14 C13 0.7(4) . . . . ?
C10 C15 C14 C17 -179.4(3) . . . . ?
C10 C11 C12 C13 0.4(4) . . . . ?
C10 C11 C12 C16 -179.5(3) . . . . ?
C30 N30 C38 C39 -52.4(3) . . . . ?
C30 N30 C38 C41 -171.1(2) . . . . ?
C30 N30 C38 C40 68.9(3) . . . . ?
C30 C31 C32 C33 -0.4(4) . . . . ?
C30 C31 C32 C36 179.8(3) . . . . ?
C2 S2 C1 As1 2.1(2) . . . . ?
C2 S2 C1 S1 -178.14(14) . . . . ?
C33 C34 C35 C30 -0.5(4) . . . . ?
C31 C30 C35 C34 -0.8(4) . . . . ?
C34 C33 C32 C31 -0.9(4) . . . . ?
C34 C33 C32 C36 178.9(3) . . . . ?
C50 N50 C58 C61 -61.8(3) . . . . ?
C50 N50 C58 C59 -179.6(2) . . . . ?
C50 N50 C58 C60 60.0(3) . . . . ?
C50 C55 C54 C53 0.6(4) . . . . ?
C50 C55 C54 C57 -177.7(3) . . . . ?
C50 C51 C52 C53 -0.6(4) . . . . ?
C50 C51 C52 C56 177.6(3) . . . . ?
C15 C10 C11 C12 0.2(4) . . . . ?
C35 C30 C31 C32 1.3(4) . . . . ?
C55 C50 C51 C52 1.8(4) . . . . ?
C55 C54 C53 C52 0.7(4) . . . . ?
C18 N10 C10 C15 87.2(3) . . . . ?
C18 N10 C10 C11 -93.5(3) . . . . ?
C32 C33 C34 C35 1.4(4) . . . . ?
C32 C33 C34 C37 -176.1(3) . . . . ?
C38 N30 C30 Zr1 179.0(3) . . . . ?
C38 N30 C30 C31 96.5(3) . . . . ?
C38 N30 C30 C35 -85.5(3) . . . . ?
C51 C50 C55 C54 -1.8(4) . . . . ?
C51 C52 C53 C54 -0.7(4) . . . . ?
C11 C10 C15 C14 -0.8(4) . . . . ?
C12 C13 C14 C15 -0.2(4) . . . . ?
C12 C13 C14 C17 180.0(3) . . . . ?
C14 C13 C12 C11 -0.4(4) . . . . ?
C14 C13 C12 C16 179.5(3) . . . . ?
C58 N50 C50 Zr1 -177.1(2) . . . . ?
C58 N50 C50 C55 88.7(3) . . . . ?
C58 N50 C50 C51 -96.0(3) . . . . ?
C37 C34 C35 C30 176.9(2) . . . . ?
C1 S2 C2 Zr1 168.61(15) . . . . ?
C1 S2 C2 As2 -0.9(2) . . . . ?
C56 C52 C53 C54 -178.8(3) . . . . ?
C57 C54 C53 C52 178.9(3) . . . . ?
C3 S1 C1 As1 14.4(2) . . . . ?
C3 S1 C1 S2 -165.38(19) . . . . ?

_shelx_res_file                  
;
TITL sh_642n_0m_a.res in P2(1)/c
    sh_642n_0m.res
    created by SHELXL-2019/3 at 13:30:33 on 10-Feb-2026
REM Old TITL SH_642n_0m in P2(1)/c
REM SHELXT solution in P2(1)/c: R1 0.114, Rweak 0.006, Alpha 0.031
REM <I/s> 0.551 for 275 systematic absences, Orientation as input
REM Formula found by SHELXT: C39 N3 S2 As2 Zr
CELL 0.71073 11.3021 19.3382 19.0991 90 92.878 90
ZERR 4 0.0002 0.0005 0.0006 0 0.001 0
LATT 1
SYMM -X,0.5+Y,0.5-Z
SFAC C H As N S Zr
UNIT 156 228 8 12 8 4

L.S. 10
PLAN  17
SIZE 0.106 0.156 0.173
TEMP -120.15
CONF
BOND
list 4
MORE -1
BOND $H
fmap 2 53
acta
OMIT -5 0 4
OMIT -2 0 2
OMIT -1 1 1
OMIT 0 2 1
OMIT 1 1 0
REM <olex2.extras>
REM <HklSrc "%.\\SH_642n_0m.hkl">
REM </olex2.extras>

WGHT    0.038200    5.447300
FVAR       0.05235
ZR1   6    0.335335    0.274636    0.562699    11.00000    0.01601    0.01629 =
         0.01764    0.00103    0.00407   -0.00047
AS2   3    0.145106    0.042492    0.669646    11.00000    0.02888    0.02040 =
         0.04563    0.00349    0.01103   -0.00116
AS1   3    0.295806    0.102429    0.615193    11.00000    0.02636    0.02298 =
         0.04377    0.00227    0.01360    0.00200
S1    5    0.109069    0.201973    0.662252    11.00000    0.02321    0.02120 =
         0.02886    0.00148    0.00768   -0.00066
S2    5   -0.076686    0.126124    0.723938    11.00000    0.02496    0.03621 =
         0.04792    0.00607    0.01487   -0.00039
N2    4    0.509866    0.241596    0.565176    11.00000    0.01793    0.02426 =
         0.02004    0.00056    0.00282    0.00121
N3    4    0.324886    0.372952    0.603657    11.00000    0.01947    0.01793 =
         0.02256   -0.00059    0.00420   -0.00041
N1    4    0.275357    0.274212    0.459564    11.00000    0.02168    0.02084 =
         0.02036   -0.00059    0.00201   -0.00161
C16   1    0.564065    0.225622    0.500670    11.00000    0.01551    0.02736 =
         0.02356   -0.00033    0.00309    0.00502
C28   1    0.202463    0.376621    0.621640    11.00000    0.02105    0.01524 =
         0.02493   -0.00169    0.00448   -0.00042
C25   1    0.704855    0.267271    0.629946    11.00000    0.02016    0.04063 =
         0.03490    0.00111   -0.00278   -0.00038
AFIX 137
H25A  2    0.687947    0.316966    0.628371    11.00000   -1.50000
H25B  2    0.748195    0.254175    0.588796    11.00000   -1.50000
H25C  2    0.753024    0.256498    0.672649    11.00000   -1.50000
AFIX   0
C19   1    0.665298    0.194743    0.374577    11.00000    0.02647    0.04266 =
         0.02740   -0.00388    0.00616    0.01131
AFIX  43
H19   2    0.699554    0.184111    0.331455    11.00000   -1.20000
AFIX   0
C1    1    0.237217    0.191159    0.623478    11.00000    0.02153    0.01914 =
         0.02080    0.00328    0.00558   -0.00247
C31   1   -0.035013    0.382322    0.654012    11.00000    0.01873    0.02808 =
         0.04012   -0.00130    0.00460   -0.00060
AFIX  43
H31   2   -0.115822    0.385107    0.665222    11.00000   -1.20000
AFIX   0
C33   1    0.114540    0.392911    0.570700    11.00000    0.02652    0.03191 =
         0.02580    0.00269    0.00120   -0.00280
AFIX  43
H33   2    0.136380    0.402018    0.524205    11.00000   -1.20000
AFIX   0
C30   1    0.049629    0.364407    0.706231    11.00000    0.02776    0.01976 =
         0.02881   -0.00218    0.00848   -0.00078
C4    1    0.208405    0.210772    0.453245    11.00000    0.02193    0.02488 =
         0.01790   -0.00036   -0.00135   -0.00104
C21   1    0.556033    0.159520    0.472351    11.00000    0.02226    0.02606 =
         0.03002   -0.00029    0.00220    0.00332
AFIX  43
H21   2    0.515770    0.124526    0.496698    11.00000   -1.20000
AFIX   0
C29   1    0.168202    0.361954    0.689682    11.00000    0.02338    0.02097 =
         0.02247   -0.00038    0.00317    0.00130
AFIX  43
H29   2    0.226847    0.350157    0.725042    11.00000   -1.20000
AFIX   0
C9    1    0.260543    0.149882    0.430389    11.00000    0.02485    0.02851 =
         0.02252   -0.00346    0.00136   -0.00010
AFIX  43
H9    2    0.338659    0.151183    0.414246    11.00000   -1.20000
AFIX   0
C24   1    0.587869    0.226771    0.629979    11.00000    0.02144    0.02989 =
         0.02394    0.00207    0.00095    0.00230
C32   1   -0.004479    0.396248    0.585901    11.00000    0.02385    0.03955 =
         0.03541    0.00372   -0.00440   -0.00159
C36   1    0.395527    0.437200    0.618615    11.00000    0.02550    0.01917 =
         0.03203   -0.00322    0.00299   -0.00366
C39   1    0.333100    0.500590    0.585464    11.00000    0.03420    0.01952 =
         0.04344   -0.00127    0.00706   -0.00019
AFIX 137
H39A  2    0.381944    0.541804    0.594540    11.00000   -1.50000
H39B  2    0.256022    0.506838    0.605926    11.00000   -1.50000
H39C  2    0.321482    0.493597    0.534765    11.00000   -1.50000
AFIX   0
C5    1    0.092447    0.208416    0.474916    11.00000    0.02217    0.02977 =
         0.02462    0.00103    0.00037    0.00159
AFIX  43
H5    2    0.055665    0.249895    0.489239    11.00000   -1.20000
AFIX   0
C17   1    0.624900    0.276374    0.464588    11.00000    0.02838    0.02836 =
         0.02670    0.00061    0.00638    0.00163
AFIX  43
H17   2    0.631436    0.321807    0.483304    11.00000   -1.20000
AFIX   0
C18   1    0.676232    0.260979    0.401241    11.00000    0.02705    0.04111 =
         0.02652    0.00192    0.00866    0.00086
C27   1    0.519556    0.249231    0.693021    11.00000    0.02750    0.04449 =
         0.02249    0.00194    0.00083    0.00196
AFIX 137
H27A  2    0.444902    0.223502    0.693529    11.00000   -1.50000
H27B  2    0.502712    0.298871    0.689775    11.00000   -1.50000
H27C  2    0.567177    0.239747    0.736251    11.00000   -1.50000
AFIX   0
C14   1    0.330438    0.279326    0.335364    11.00000    0.04727    0.03856 =
         0.02324   -0.00181    0.01089   -0.00500
AFIX 137
H14A  2    0.410469    0.264239    0.350479    11.00000   -1.50000
H14B  2    0.334603    0.310058    0.294762    11.00000   -1.50000
H14C  2    0.281890    0.238872    0.322441    11.00000   -1.50000
AFIX   0
C37   1    0.514847    0.428419    0.586209    11.00000    0.02582    0.02607 =
         0.04538   -0.00398    0.00883   -0.00649
AFIX 137
H37A  2    0.502895    0.423889    0.535239    11.00000   -1.50000
H37B  2    0.554010    0.386801    0.605301    11.00000   -1.50000
H37C  2    0.564499    0.468912    0.597212    11.00000   -1.50000
AFIX   0
C20   1    0.605575    0.143387    0.409176    11.00000    0.02917    0.03083 =
         0.03330   -0.00758    0.00190    0.00997
C38   1    0.414866    0.449335    0.697556    11.00000    0.03933    0.03383 =
         0.03566   -0.00855    0.00012   -0.00849
AFIX 137
H38A  2    0.466456    0.489561    0.705747    11.00000   -1.50000
H38B  2    0.452124    0.408419    0.719438    11.00000   -1.50000
H38C  2    0.338400    0.457796    0.718023    11.00000   -1.50000
AFIX   0
C6    1    0.029148    0.146313    0.476017    11.00000    0.02489    0.04002 =
         0.02711    0.00726   -0.00228   -0.00634
C26   1    0.617595    0.149929    0.636099    11.00000    0.03261    0.03356 =
         0.03787    0.00625   -0.00469    0.00401
AFIX 137
H26A  2    0.664034    0.141521    0.679988    11.00000   -1.50000
H26B  2    0.663728    0.135924    0.596380    11.00000   -1.50000
H26C  2    0.544103    0.123017    0.635857    11.00000   -1.50000
AFIX   0
C12   1    0.274841    0.318021    0.395268    11.00000    0.03436    0.02683 =
         0.01864    0.00120    0.00156   -0.00353
C34   1    0.012102    0.345236    0.778265    11.00000    0.03500    0.04187 =
         0.03410    0.00219    0.01242    0.00142
AFIX 137
H34A  2   -0.049124    0.377445    0.792569    11.00000   -1.50000
H34B  2    0.080646    0.347724    0.811693    11.00000   -1.50000
H34C  2   -0.019633    0.298066    0.777402    11.00000   -1.50000
AFIX   0
C2    1    0.059946    0.122036    0.685088    11.00000    0.02064    0.02481 =
         0.02487    0.00057    0.00444   -0.00234
C8    1    0.199595    0.087183    0.430918    11.00000    0.03845    0.02614 =
         0.02974   -0.00278   -0.00064   -0.00177
C15   1    0.350668    0.381611    0.412937    11.00000    0.04553    0.03160 =
         0.02826    0.00432    0.00332   -0.01081
AFIX 137
H15A  2    0.316543    0.407113    0.451411    11.00000   -1.50000
H15B  2    0.352759    0.411526    0.371600    11.00000   -1.50000
H15C  2    0.431369    0.367007    0.427139    11.00000   -1.50000
AFIX   0
C7    1    0.085293    0.086590    0.454065    11.00000    0.03702    0.03057 =
         0.03305    0.00305   -0.00312   -0.01264
AFIX  43
H7    2    0.043780    0.043910    0.454984    11.00000   -1.20000
AFIX   0
C22   1    0.742348    0.315836    0.363139    11.00000    0.06319    0.05507 =
         0.03653   -0.00002    0.02445   -0.01322
AFIX 137
H22A  2    0.690062    0.335978    0.326061    11.00000   -1.50000
H22B  2    0.811487    0.295126    0.342315    11.00000   -1.50000
H22C  2    0.768520    0.352102    0.396247    11.00000   -1.50000
AFIX   0
C10   1   -0.093677    0.143881    0.502084    11.00000    0.02718    0.05869 =
         0.05407    0.01560    0.00332   -0.00910
AFIX 137
H10A  2   -0.089593    0.133719    0.552417    11.00000   -1.50000
H10B  2   -0.139274    0.107660    0.477031    11.00000   -1.50000
H10C  2   -0.132472    0.188675    0.493850    11.00000   -1.50000
AFIX   0
C13   1    0.149741    0.340031    0.372067    11.00000    0.04216    0.03621 =
         0.02748    0.00490   -0.00419    0.00149
AFIX 137
H13A  2    0.102124    0.298985    0.359994    11.00000   -1.50000
H13B  2    0.152519    0.370219    0.330968    11.00000   -1.50000
H13C  2    0.113981    0.365071    0.410290    11.00000   -1.50000
AFIX   0
C11   1    0.258853    0.021135    0.408581    11.00000    0.06491    0.02760 =
         0.05769   -0.00776    0.01044   -0.00020
AFIX 137
H11A  2    0.318531    0.007100    0.444806    11.00000   -1.50000
H11B  2    0.297135    0.028965    0.364353    11.00000   -1.50000
H11C  2    0.199264   -0.015429    0.402122    11.00000   -1.50000
AFIX   0
C23   1    0.595079    0.071995    0.378962    11.00000    0.06632    0.03882 =
         0.04930   -0.01697    0.01115    0.00651
AFIX 137
H23A  2    0.614892    0.037908    0.415670    11.00000   -1.50000
H23B  2    0.649766    0.067072    0.341048    11.00000   -1.50000
H23C  2    0.513717    0.064323    0.360413    11.00000   -1.50000
AFIX   0
C3    1   -0.088400    0.042774    0.762556    11.00000    0.04406    0.04358 =
         0.07095    0.01479    0.02568   -0.01105
AFIX 137
H3A   2   -0.083050    0.007240    0.726269    11.00000   -1.50000
H3B   2   -0.164692    0.038785    0.784445    11.00000   -1.50000
H3C   2   -0.023907    0.036415    0.798215    11.00000   -1.50000
AFIX   0
C35   1   -0.098180    0.414219    0.530131    11.00000    0.02776    0.10484 =
         0.05116    0.02510   -0.00863    0.00067
AFIX 137
H35A  2   -0.147063    0.373387    0.519247    11.00000   -1.50000
H35B  2   -0.060315    0.429538    0.487765    11.00000   -1.50000
H35C  2   -0.148197    0.451438    0.547053    11.00000   -1.50000
AFIX   0
HKLF 4


REM  sh_642n_0m_a.res in P2(1)/c
REM wR2 = 0.0868, GooF = S = 1.068, Restrained GooF = 1.068 for all data
REM R1 = 0.0321 for 7948 Fo > 4sig(Fo) and 0.0370 for all 8845 data
REM 440 parameters refined using 0 restraints

END

WGHT      0.0382      5.4473

REM Highest difference peak  0.883,  deepest hole -0.737,  1-sigma level  0.075
Q1    1   0.2043  0.1241  0.6423  11.00000  0.05    0.88
Q2    1   0.2891  0.2749  0.5586  11.00000  0.05    0.55
Q3    1   0.1959  0.0823  0.5982  11.00000  0.05    0.51
Q4    1   0.3600  0.2665  0.5729  11.00000  0.05    0.49
Q5    1   0.0612  0.3898  0.5806  11.00000  0.05    0.33
Q6    1   0.2161  0.1210  0.4253  11.00000  0.05    0.32
Q7    1   0.5504  0.2384  0.5984  11.00000  0.05    0.32
Q8    1  -0.0133  0.1552  0.6221  11.00000  0.05    0.31
Q9    1   0.4022  0.4402  0.6577  11.00000  0.05    0.31
Q10   1   0.2410  0.1784  0.4514  11.00000  0.05    0.31
Q11   1   0.1605  0.3953  0.5997  11.00000  0.05    0.30
Q12   1   0.2962  0.3007  0.3744  11.00000  0.05    0.30
Q13   1   0.4555  0.2489  0.5609  11.00000  0.05    0.30
Q14   1   0.2668  0.0980  0.7080  11.00000  0.05    0.30
Q15   1   0.0531  0.0616  0.6630  11.00000  0.05    0.29
Q16   1   0.0118  0.3775  0.6876  11.00000  0.05    0.29
Q17   1   0.5634  0.2378  0.6645  11.00000  0.05    0.29
;
_shelx_res_checksum              4887
_olex2_submission_special_instructions 'No special instructions were received'
####################################################################### 
# 
# This file contains crystal structure data downloaded from the 
# Cambridge Structural Database (CSD) hosted by the Cambridge 
# Crystallographic Data Centre (CCDC).
# 
# Full information about CCDC data access policies and citation 
# guidelines are available at http://www.ccdc.cam.ac.uk/access/V1 
# 
# Audit and citation data items may have been added by the CCDC. 
# Please retain this information to preserve the provenance of 
# this file and to allow appropriate attribution of the data. 
# 
#######################################################################

data_sh_466n_0m
_audit_block_doi                 10.5517/ccdc.csd.cc2kdsvm
_database_code_depnum_ccdc_archive 'CCDC 2365791'
loop_
_citation_id
_citation_doi
_citation_year
1 10.26434/chemrxiv-2025-61l4x-v2 2025
loop_
_audit_author_name
_audit_author_address
'Stephan Hohloch'
;University of Innsbruck
Austria
;
_audit_update_record             
;
2024-06-26 deposited with the CCDC.	2026-04-24 downloaded from the CCDC.
;
_audit_creation_date             2024-04-28
_audit_creation_method           
;
Olex2 1.5-alpha
(compiled 2024.02.16 svn.r378c4104 for OlexSys, GUI svn.r6928)
;
_shelx_SHELXL_version_number     2019/1
_chemical_name_common            ?
_chemical_name_systematic        ?
_chemical_formula_moiety         'C74 H108 As2 N6 S2 Zr2'
_chemical_formula_sum            'C74 H108 As2 N6 S2 Zr2'
_chemical_formula_weight         1478.06
_chemical_absolute_configuration ?
_chemical_melting_point          ?
loop_
_atom_type_symbol
_atom_type_description
_atom_type_scat_dispersion_real
_atom_type_scat_dispersion_imag
_atom_type_scat_source
C C 0.0033 0.0016 'International Tables Vol C Tables 4.2.6.8 and 6.1.1.4'
H H 0.0000 0.0000 'International Tables Vol C Tables 4.2.6.8 and 6.1.1.4'
As As 0.0499 2.0058 'International Tables Vol C Tables 4.2.6.8 and 6.1.1.4'
N N 0.0061 0.0033 'International Tables Vol C Tables 4.2.6.8 and 6.1.1.4'
S S 0.1246 0.1234 'International Tables Vol C Tables 4.2.6.8 and 6.1.1.4'
Zr Zr -2.9673 0.5597 'International Tables Vol C Tables 4.2.6.8 and 6.1.1.4'

_shelx_space_group_comment       
;
The symmetry employed for this shelxl refinement is uniquely defined
by the following loop, which should always be used as a source of
symmetry information in preference to the above space-group names.
They are only intended as comments.
;
_space_group_crystal_system      triclinic
_space_group_IT_number           1
_space_group_name_H-M_alt        'P 1'
_space_group_name_Hall           'P 1'
loop_
_space_group_symop_operation_xyz
'x, y, z'

_cell_length_a                   11.1162(4)
_cell_length_b                   12.8946(6)
_cell_length_c                   13.8469(6)
_cell_angle_alpha                89.101(2)
_cell_angle_beta                 85.031(2)
_cell_angle_gamma                74.376(2)
_cell_volume                     1904.22(14)
_cell_formula_units_Z            1
_cell_measurement_reflns_used    9842
_cell_measurement_temperature    153.00
_cell_measurement_theta_max      25.052
_cell_measurement_theta_min      2.198
_shelx_estimated_absorpt_T_max   0.837
_shelx_estimated_absorpt_T_min   0.756
_exptl_absorpt_coefficient_mu    1.233
_exptl_absorpt_correction_T_max  0.7452
_exptl_absorpt_correction_T_min  0.6687
_exptl_absorpt_correction_type   multi-scan
_exptl_absorpt_process_details   
;
SADABS-2016/2 (Bruker,2016/2) was used for absorption correction.
wR2(int) was 0.0749 before and 0.0455 after correction.
The Ratio of minimum to maximum transmission is 0.8973.
The \l/2 correction factor is Not present.
;
_exptl_absorpt_special_details   ?
_exptl_crystal_colour            orange
_exptl_crystal_colour_primary    orange
_exptl_crystal_density_diffrn    1.289
_exptl_crystal_density_meas      ?
_exptl_crystal_density_method    ?
_exptl_crystal_description       block
_exptl_crystal_F_000             772
_exptl_crystal_size_max          0.24
_exptl_crystal_size_mid          0.2
_exptl_crystal_size_min          0.15
_exptl_transmission_factor_max   ?
_exptl_transmission_factor_min   ?
_diffrn_reflns_av_R_equivalents  0.0439
_diffrn_reflns_av_unetI/netI     0.0279
_diffrn_reflns_Laue_measured_fraction_full 0.994
_diffrn_reflns_Laue_measured_fraction_max 0.994
_diffrn_reflns_limit_h_max       13
_diffrn_reflns_limit_h_min       -13
_diffrn_reflns_limit_k_max       15
_diffrn_reflns_limit_k_min       -15
_diffrn_reflns_limit_l_max       16
_diffrn_reflns_limit_l_min       -16
_diffrn_reflns_number            86819
_diffrn_reflns_point_group_measured_fraction_full 0.993
_diffrn_reflns_point_group_measured_fraction_max 0.993
_diffrn_reflns_theta_full        25.103
_diffrn_reflns_theta_max         25.103
_diffrn_reflns_theta_min         2.527
_diffrn_ambient_temperature      153.00
_diffrn_detector_area_resol_mean ?
_diffrn_measured_fraction_theta_full 0.994
_diffrn_measured_fraction_theta_max 0.994
_diffrn_measurement_device_type  'Bruker D8 Quest, Photon III'
_diffrn_measurement_method       '\f and \w scans'
_diffrn_radiation_type           MoK\a
_diffrn_radiation_wavelength     0.71073
_diffrn_source                   ?
_diffrn_source_current           1.0
_diffrn_source_power             0.05
_diffrn_source_voltage           50.0
_diffrn_standards_number         0
_reflns_Friedel_coverage         0.997
_reflns_Friedel_fraction_full    0.991
_reflns_Friedel_fraction_max     0.991
_reflns_number_gt                12783
_reflns_number_total             13501
_reflns_special_details          
;
 Reflections were merged by SHELXL according to the crystal
 class for the calculation of statistics and refinement.
 
 _reflns_Friedel_fraction is defined as the number of unique
 Friedel pairs measured divided by the number that would be
 possible theoretically, ignoring centric projections and
 systematic absences. Completness statistics refer to single and
 composite reflections containing twin component 1 only.
;
_reflns_threshold_expression     'I > 2\s(I)'
_computing_cell_refinement       'SAINT V8.40B (?, 2016)'
_computing_data_collection       ?
_computing_data_reduction        'SAINT V8.40B (?, 2016)'
_computing_molecular_graphics    'Olex2 1.5-alpha (Dolomanov et al., 2009)'
_computing_publication_material  'Olex2 1.5-alpha (Dolomanov et al., 2009)'
_computing_structure_refinement  'XL  (Sheldrick, 2008)'
_computing_structure_solution    'SHELXT 2018/2 (Sheldrick, 2018)'
_refine_diff_density_max         0.269
_refine_diff_density_min         -0.175
_refine_diff_density_rms         0.039
_refine_ls_abs_structure_details 
;
 Refined as an inversion twin.
;
_refine_ls_abs_structure_Flack   0.257(9)
_refine_ls_extinction_coef       .
_refine_ls_extinction_method     none
_refine_ls_goodness_of_fit_ref   1.025
_refine_ls_hydrogen_treatment    constr
_refine_ls_matrix_type           full
_refine_ls_number_parameters     1086
_refine_ls_number_reflns         13501
_refine_ls_number_restraints     729
_refine_ls_R_factor_all          0.0258
_refine_ls_R_factor_gt           0.0231
_refine_ls_restrained_S_all      1.027
_refine_ls_shift/su_max          0.001
_refine_ls_shift/su_mean         0.000
_refine_ls_structure_factor_coef Fsqd
_refine_ls_weighting_details     
'w=1/[\s^2^(Fo^2^)+(0.0259P)^2^+0.5417P] where P=(Fo^2^+2Fc^2^)/3'
_refine_ls_weighting_scheme      calc
_refine_ls_wR_factor_gt          0.0532
_refine_ls_wR_factor_ref         0.0548
_refine_special_details          
;
 Refined as a 2-component inversion twin.
;
_olex2_refinement_description    
;
1. Twinned data refinement
 Scales: 0.743(9)
 0.257(9)
2. Fixed Uiso
 At 1.2 times of:
  All C(H) groups
 At 1.5 times of:
  All C(H,H,H) groups
3. Uiso/Uaniso restraints and constraints
S1A \\sim As1A \\sim C1A \\sim As2A \\sim C2A \\sim S2A: within 1.9A with sigma
of 0.01 and sigma for terminal atoms of 0.01 within 1.9A
C15A \\sim C16A \\sim C19A \\sim C21A \\sim C14A \\sim C18A \\sim C17A \\sim
C15B \\sim C19B \\sim C18B \\sim C17B \\sim C16B \\sim C21B \\sim C14B \\sim
C20A \\sim C20B: within 1.7A with sigma of 0.01 and sigma for terminal atoms of
0.01 within 1.7A
C59A \\sim C58A \\sim C54A \\sim C61A \\sim C57A \\sim C56A \\sim C55A \\sim
C60A \\sim C60B \\sim C56B \\sim C57B \\sim C58B \\sim C61B \\sim C59B \\sim
C55B \\sim C54B: within 1.9A with sigma of 0.01 and sigma for terminal atoms of
0.01 within 1.9A
C54 \\sim C59 \\sim C57 \\sim C61 \\sim C55 \\sim C58 \\sim C60 \\sim C56 \\sim
C3 \\sim C4 \\sim C5 \\sim C7 \\sim C8 \\sim C9 \\sim C1B \\sim C6: within 1.9A
with sigma of 0.01 and sigma for terminal atoms of 0.01 within 1.9A
Uanis(C14B) \\sim Ueq: with sigma of 0.001 and sigma for terminal atoms of 0.002
Uanis(C54B) \\sim Ueq: with sigma of 0.001 and sigma for terminal atoms of 0.002
Uanis(C3) \\sim Ueq: with sigma of 0.001 and sigma for terminal atoms of 0.002
Uanis(C54A) \\sim Ueq: with sigma of 0.001 and sigma for terminal atoms of 0.002
4. Others
 Sof(As1A)=Sof(As2A)=Sof(S2A)=Sof(S1A)=Sof(C2A)=Sof(C1A)=1-FVAR(1)
 Sof(As2)=Sof(As1)=Sof(S2)=Sof(S1)=Sof(C1)=Sof(C2)=FVAR(1)
 Sof(C15B)=Sof(H15B)=Sof(C19B)=Sof(H19B)=Sof(C18B)=Sof(C17B)=Sof(H17B)=
 Sof(C16B)=Sof(C20B)=Sof(H20G)=Sof(H20H)=Sof(H20I)=Sof(C21B)=Sof(H21G)=
 Sof(H21H)=Sof(H21I)=Sof(C14B)=1-FVAR(2)
 Sof(C15A)=Sof(H15A)=Sof(C16A)=Sof(C19A)=Sof(H19A)=Sof(C21A)=Sof(H21D)=
 Sof(H21E)=Sof(H21F)=Sof(C14A)=Sof(C18A)=Sof(C17A)=Sof(H17A)=Sof(C20A)=
 Sof(H20D)=Sof(H20E)=Sof(H20F)=FVAR(2)
 Sof(C60B)=Sof(H60G)=Sof(H60H)=Sof(H60I)=Sof(C56B)=Sof(C57B)=Sof(H57B)=
 Sof(C58B)=Sof(C61B)=Sof(H61G)=Sof(H61H)=Sof(H61I)=Sof(C59B)=Sof(H59B)=
 Sof(C55B)=Sof(H55B)=Sof(C54B)=1-FVAR(3)
 Sof(C59A)=Sof(H59A)=Sof(C58A)=Sof(C54A)=Sof(C61A)=Sof(H61A)=Sof(H61B)=
 Sof(H61C)=Sof(C57A)=Sof(H57A)=Sof(C56A)=Sof(C55A)=Sof(H55A)=Sof(C60A)=
 Sof(H60D)=Sof(H60E)=Sof(H60F)=FVAR(3)
 Sof(C3)=Sof(C4)=Sof(H4)=Sof(C5)=Sof(H5)=Sof(C6)=Sof(H6A)=Sof(H6B)=Sof(H6C)=
 Sof(C7)=Sof(H7)=Sof(C8)=Sof(C9)=Sof(H9A)=Sof(H9B)=Sof(H9C)=Sof(C1B)=1-FVAR(4)
 Sof(C54)=Sof(C59)=Sof(H59)=Sof(C57)=Sof(H57)=Sof(C61)=Sof(H61D)=Sof(H61E)=
 Sof(H61F)=Sof(C55)=Sof(H55)=Sof(C58)=Sof(C60)=Sof(H60A)=Sof(H60B)=Sof(H60C)=
 Sof(C56)=FVAR(4)
5.a Aromatic/amide H refined with riding coordinates:
 C17(H17), C35(H35), C15(H15), C19(H19), C59A(H59A), C39A(H39A), C59(H59),
 C15A(H15A), C19A(H19A), C37(H37), C35A(H35A), C37A(H37A), C57(H57), C39(H39),
 C57A(H57A), C17A(H17A), C55A(H55A), C55(H55), C15B(H15B), C19B(H19B),
 C17B(H17B), C57B(H57B), C59B(H59B), C55B(H55B), C4(H4), C5(H5), C7(H7)
5.b Idealised Me refined as rotating group:
 C12(H12A,H12B,H12C), C11(H11A,H11B,H11C), C53(H53A,H53B,H53C), C20(H20A,H20B,
 H20C), C33A(H33A,H33B,H33C), C21(H21A,H21B,H21C), C11A(H11D,H11E,H11F),
 C13(H13A,H13B,H13C), C32A(H32A,H32B,H32C), C31A(H31A,H31B,H31C), C51(H51A,H51B,
 H51C), C33(H33D,H33E,H33F), C52(H52A,H52B,H52C), C40(H40A,H40B,H40C),
 C61A(H61A,H61B,H61C), C31(H31D,H31E,H31F), C53A(H53D,H53E,H53F), C13A(H13D,
 H13E,H13F), C41A(H41A,H41B,H41C), C21A(H21D,H21E,H21F), C52A(H52D,H52E,H52F),
 C32(H32D,H32E,H32F), C12A(H12D,H12E,H12F), C61(H61D,H61E,H61F), C20A(H20D,H20E,
 H20F), C51A(H51D,H51E,H51F), C60(H60A,H60B,H60C), C60A(H60D,H60E,H60F),
 C41(H41D,H41E,H41F), C40A(H40D,H40E,H40F), C20B(H20G,H20H,H20I), C21B(H21G,
 H21H,H21I), C60B(H60G,H60H,H60I), C61B(H61G,H61H,H61I), C6(H6A,H6B,H6C),
 C9(H9A,H9B,H9C)
;
_atom_sites_solution_hydrogens   geom
_atom_sites_solution_primary     dual
_atom_sites_solution_secondary   ?
loop_
_atom_site_label
_atom_site_type_symbol
_atom_site_fract_x
_atom_site_fract_y
_atom_site_fract_z
_atom_site_U_iso_or_equiv
_atom_site_adp_type
_atom_site_occupancy
_atom_site_site_symmetry_order
_atom_site_calc_flag
_atom_site_refinement_flags_posn
_atom_site_refinement_flags_adp
_atom_site_refinement_flags_occupancy
_atom_site_disorder_assembly
_atom_site_disorder_group
Zr1 Zr 0.70722(2) 0.23884(2) 0.31828(2) 0.01730(10) Uani 1 1 d . . . . .
Zr1A Zr 0.29251(2) 0.74089(2) 0.67895(2) 0.01695(10) Uani 1 1 d . . . . .
As2 As 0.45569(7) 0.68824(6) 0.43695(6) 0.0284(3) Uani 0.6932(18) 1 d . . P A 1
As1 As 0.53666(7) 0.52076(7) 0.36051(7) 0.0285(3) Uani 0.6932(18) 1 d . . P A 1
S2 S 0.46262(17) 0.50437(19) 0.5791(2) 0.0231(5) Uani 0.6932(18) 1 d . . P A 1
S1 S 0.56376(18) 0.30009(17) 0.47417(17) 0.0249(5) Uani 0.6932(18) 1 d . . P A
1
N10 N 0.7178(4) 0.0760(3) 0.3330(3) 0.0200(9) Uani 1 1 d . . . . .
N10A N 0.3747(4) 0.6880(3) 0.8048(3) 0.0265(9) Uani 1 1 d . . . . .
N50 N 0.8816(4) 0.2666(3) 0.3079(3) 0.0229(9) Uani 1 1 d . . . . .
C17 C 0.5798(5) -0.0900(5) 0.1259(4) 0.0349(13) Uani 1 1 d . . . . .
H17 H 0.549460 -0.127259 0.078948 0.042 Uiso 1 1 calc R U . . .
N50A N 0.1180(4) 0.7130(3) 0.6885(3) 0.0212(9) Uani 1 1 d . . . . .
C35 C 0.7216(6) 0.4164(5) 0.1055(5) 0.0442(16) Uani 1 1 d . . . . .
H35 H 0.680532 0.467738 0.154332 0.053 Uiso 1 1 calc R U . . .
C12 C 0.6773(5) -0.0344(5) 0.4767(4) 0.0329(13) Uani 1 1 d . . . . .
H12A H 0.606128 0.027042 0.496519 0.049 Uiso 1 1 calc R U . . .
H12B H 0.714472 -0.069733 0.534334 0.049 Uiso 1 1 calc R U . . .
H12C H 0.648304 -0.085771 0.439628 0.049 Uiso 1 1 calc R U . . .
C10 C 0.7756(4) 0.0051(4) 0.4135(3) 0.0226(11) Uani 1 1 d . . . . .
C15 C 0.7387(5) -0.0141(4) 0.1754(4) 0.0276(11) Uani 1 1 d . . . . .
H15 H 0.818096 0.000079 0.162546 0.033 Uiso 1 1 calc R U . . .
C11 C 0.8312(5) 0.0725(4) 0.4768(4) 0.0245(11) Uani 1 1 d . . . . .
H11A H 0.890843 0.102322 0.436917 0.037 Uiso 1 1 calc R U . . .
H11B H 0.874703 0.027103 0.527450 0.037 Uiso 1 1 calc R U . . .
H11C H 0.763952 0.131392 0.506986 0.037 Uiso 1 1 calc R U . . .
C19 C 0.5540(5) -0.0036(4) 0.2804(4) 0.0242(11) Uani 1 1 d . . . . .
H19 H 0.505115 0.019036 0.339861 0.029 Uiso 1 1 calc R U . . .
N30A N 0.2851(4) 0.9032(3) 0.6646(3) 0.0186(9) Uani 1 1 d . . . . .
C14 C 0.6699(4) 0.0194(4) 0.2629(3) 0.0222(10) Uani 1 1 d . . . . .
C34A C 0.3332(4) 0.9588(4) 0.7347(3) 0.0206(10) Uani 1 1 d . . . . .
C18 C 0.5089(5) -0.0589(4) 0.2129(4) 0.0312(12) Uani 1 1 d . . . . .
N30 N 0.6281(3) 0.2870(3) 0.1914(3) 0.0241(9) Uani 1 1 d . . . . .
C53 C 1.0525(5) 0.2963(5) 0.1898(4) 0.0360(14) Uani 1 1 d . . . . .
H53A H 1.057299 0.360202 0.224940 0.054 Uiso 1 1 calc R U . . .
H53B H 0.991633 0.317766 0.141124 0.054 Uiso 1 1 calc R U . . .
H53C H 1.135096 0.260831 0.157562 0.054 Uiso 1 1 calc R U . . .
C20 C 0.7715(7) -0.1017(7) 0.0102(5) 0.061(2) Uani 1 1 d . . . . .
H20A H 0.799976 -0.180473 0.006536 0.092 Uiso 1 1 calc R U . . .
H20B H 0.844409 -0.072242 0.005314 0.092 Uiso 1 1 calc R U . . .
H20C H 0.719548 -0.074436 -0.043165 0.092 Uiso 1 1 calc R U . . .
C33A C 0.3234(4) 1.0146(4) 0.5209(4) 0.0282(11) Uani 1 1 d . . . . .
H33A H 0.389636 0.953001 0.493726 0.042 Uiso 1 1 calc R U . . .
H33B H 0.360073 1.058810 0.560154 0.042 Uiso 1 1 calc R U . . .
H33C H 0.282727 1.057924 0.468065 0.042 Uiso 1 1 calc R U . . .
C34 C 0.7048(5) 0.3143(5) 0.1105(4) 0.0319(13) Uani 1 1 d . . . . .
C21 C 0.3840(5) -0.0850(5) 0.2329(4) 0.0428(15) Uani 1 1 d . . . . .
H21A H 0.375189 -0.108134 0.300332 0.064 Uiso 1 1 calc R U . . .
H21B H 0.380383 -0.142988 0.189307 0.064 Uiso 1 1 calc R U . . .
H21C H 0.315817 -0.020801 0.222144 0.064 Uiso 1 1 calc R U . . .
C11A C 0.5795(5) 0.7008(4) 0.7335(4) 0.0318(12) Uani 1 1 d . . . . .
H11D H 0.580900 0.648881 0.682136 0.048 Uiso 1 1 calc R U . . .
H11E H 0.665579 0.697326 0.746901 0.048 Uiso 1 1 calc R U . . .
H11F H 0.537842 0.773546 0.712428 0.048 Uiso 1 1 calc R U . . .
C59A C 0.1303(19) 0.6391(13) 0.5195(11) 0.025(3) Uani 0.597(19) 1 d . U P A 1
H59A H 0.112379 0.710043 0.494349 0.030 Uiso 0.597(19) 1 calc R U P A 1
C54 C 0.8688(11) 0.3528(10) 0.3794(11) 0.021(2) Uani 0.542(12) 1 d . U P A 1
C13 C 0.8794(5) -0.0896(4) 0.3732(4) 0.0299(12) Uani 1 1 d . . . . .
H13A H 0.847863 -0.126729 0.323884 0.045 Uiso 1 1 calc R U . . .
H13B H 0.908191 -0.139570 0.425691 0.045 Uiso 1 1 calc R U . . .
H13C H 0.949437 -0.063928 0.343881 0.045 Uiso 1 1 calc R U . . .
C32A C 0.1216(5) 1.0717(4) 0.6262(4) 0.0293(12) Uani 1 1 d . . . . .
H32A H 0.082076 1.115075 0.572961 0.044 Uiso 1 1 calc R U . . .
H32B H 0.157668 1.115867 0.666068 0.044 Uiso 1 1 calc R U . . .
H32C H 0.058472 1.046034 0.666249 0.044 Uiso 1 1 calc R U . . .
C58A C 0.1549(16) 0.5541(12) 0.4585(13) 0.035(3) Uani 0.597(19) 1 d . U P A 1
C50 C 1.0107(4) 0.2176(4) 0.2617(3) 0.0221(10) Uani 1 1 d . . . . .
C39A C 0.4470(5) 0.9844(4) 0.7172(4) 0.0254(11) Uani 1 1 d . . . . .
H39A H 0.495667 0.963221 0.657461 0.030 Uiso 1 1 calc R U . . .
C30A C 0.2266(4) 0.9741(4) 0.5843(3) 0.0211(11) Uani 1 1 d . . . . .
C31A C 0.1685(5) 0.9079(4) 0.5210(4) 0.0267(11) Uani 1 1 d . . . . .
H31A H 0.233211 0.844124 0.495990 0.040 Uiso 1 1 calc R U . . .
H31B H 0.132906 0.951738 0.466661 0.040 Uiso 1 1 calc R U . . .
H31C H 0.102068 0.885244 0.559744 0.040 Uiso 1 1 calc R U . . .
C51 C 1.1046(4) 0.1873(5) 0.3382(4) 0.0291(12) Uani 1 1 d . . . . .
H51A H 1.082353 0.133386 0.381683 0.044 Uiso 1 1 calc R U . . .
H51B H 1.102980 0.251528 0.375736 0.044 Uiso 1 1 calc R U . . .
H51C H 1.188969 0.157414 0.306395 0.044 Uiso 1 1 calc R U . . .
C16 C 0.6949(5) -0.0674(5) 0.1065(4) 0.0354(13) Uani 1 1 d . . . . .
C59 C 0.8509(16) 0.4613(15) 0.3444(11) 0.032(3) Uani 0.542(12) 1 d . U P A 1
H59 H 0.854659 0.473491 0.276525 0.039 Uiso 0.542(12) 1 calc R U P A 1
C38A C 0.4914(5) 1.0404(4) 0.7854(4) 0.0308(12) Uani 1 1 d . . . . .
C33 C 0.4367(5) 0.4151(5) 0.1349(4) 0.0407(14) Uani 1 1 d . . . . .
H33D H 0.477109 0.425260 0.071037 0.061 Uiso 1 1 calc R U . . .
H33E H 0.449794 0.467024 0.181068 0.061 Uiso 1 1 calc R U . . .
H33F H 0.346663 0.426221 0.130315 0.061 Uiso 1 1 calc R U . . .
C15A C 0.2835(10) 0.5595(9) 0.8914(7) 0.028(2) Uani 0.725(13) 1 d . U P B 1
H15A H 0.325460 0.506887 0.843845 0.034 Uiso 0.725(13) 1 calc R U P B 1
C16A C 0.2071(9) 0.5324(9) 0.9667(8) 0.037(2) Uani 0.725(13) 1 d . U P B 1
C52 C 1.0062(5) 0.1182(4) 0.2067(4) 0.0296(12) Uani 1 1 d . . . . .
H52A H 1.090518 0.081657 0.178100 0.044 Uiso 1 1 calc R U . . .
H52B H 0.949510 0.139280 0.155192 0.044 Uiso 1 1 calc R U . . .
H52C H 0.975805 0.069265 0.251353 0.044 Uiso 1 1 calc R U . . .
C10A C 0.5084(4) 0.6738(4) 0.8247(4) 0.0284(12) Uani 1 1 d . . . . .
C40 C 0.8156(7) 0.5565(7) 0.0298(6) 0.078(3) Uani 1 1 d . . . . .
H40A H 0.737214 0.609012 0.016080 0.117 Uiso 1 1 calc R U . . .
H40B H 0.882010 0.560800 -0.020272 0.117 Uiso 1 1 calc R U . . .
H40C H 0.839325 0.572336 0.093314 0.117 Uiso 1 1 calc R U . . .
C54A C 0.1310(11) 0.6236(10) 0.6192(9) 0.020(2) Uani 0.597(19) 1 d . U P A 1
C36A C 0.3077(6) 1.0429(5) 0.8945(4) 0.0370(14) Uani 1 1 d . . . . .
C19A C 0.2407(9) 0.7388(8) 0.9576(7) 0.0288(19) Uani 0.725(13) 1 d . U P B 1
H19A H 0.251277 0.809455 0.954572 0.035 Uiso 0.725(13) 1 calc R U P B 1
C61A C 0.1555(15) 0.5709(13) 0.3510(11) 0.049(3) Uani 0.597(19) 1 d . U P A 1
H61A H 0.110034 0.645418 0.337895 0.074 Uiso 0.597(19) 1 calc R U P A 1
H61B H 0.114620 0.521617 0.322546 0.074 Uiso 0.597(19) 1 calc R U P A 1
H61C H 0.242202 0.556690 0.322463 0.074 Uiso 0.597(19) 1 calc R U P A 1
C31 C 0.4199(5) 0.2827(5) 0.2623(4) 0.0330(12) Uani 1 1 d . . . . .
H31D H 0.333233 0.287591 0.249407 0.049 Uiso 1 1 calc R U . . .
H31E H 0.420295 0.337120 0.310852 0.049 Uiso 1 1 calc R U . . .
H31F H 0.458802 0.210869 0.286832 0.049 Uiso 1 1 calc R U . . .
C37 C 0.8546(6) 0.3680(7) -0.0407(5) 0.056(2) Uani 1 1 d . . . . .
H37 H 0.905942 0.386229 -0.093160 0.067 Uiso 1 1 calc R U . . .
C35A C 0.2638(5) 0.9884(4) 0.8242(4) 0.0289(11) Uani 1 1 d . . . . .
H35A H 0.186070 0.971316 0.837332 0.035 Uiso 1 1 calc R U . . .
C53A C -0.1054(5) 0.7943(5) 0.6610(4) 0.0301(12) Uani 1 1 d . . . . .
H53D H -0.083075 0.849115 0.618787 0.045 Uiso 1 1 calc R U . . .
H53E H -0.189062 0.823921 0.693991 0.045 Uiso 1 1 calc R U . . .
H53F H -0.105203 0.731462 0.622027 0.045 Uiso 1 1 calc R U . . .
C13A C 0.5167(6) 0.7507(5) 0.9062(4) 0.0445(16) Uani 1 1 d . . . . .
H13D H 0.473682 0.824752 0.889517 0.067 Uiso 1 1 calc R U . . .
H13E H 0.604907 0.745413 0.914056 0.067 Uiso 1 1 calc R U . . .
H13F H 0.476740 0.730866 0.966993 0.067 Uiso 1 1 calc R U . . .
C50A C -0.0094(4) 0.7602(4) 0.7368(4) 0.0241(11) Uani 1 1 d . . . . .
C30 C 0.4931(4) 0.3022(4) 0.1693(4) 0.0287(12) Uani 1 1 d . . . . .
C41A C 0.6130(6) 1.0696(6) 0.7628(5) 0.0507(17) Uani 1 1 d . . . . .
H41A H 0.669659 1.014665 0.719791 0.076 Uiso 1 1 calc R U . . .
H41B H 0.651829 1.073270 0.823106 0.076 Uiso 1 1 calc R U . . .
H41C H 0.596779 1.139682 0.730781 0.076 Uiso 1 1 calc R U . . .
C21A C 0.1060(9) 0.7913(10) 1.1149(7) 0.052(3) Uani 0.725(13) 1 d . U P B 1
H21D H 0.018353 0.790906 1.129941 0.078 Uiso 0.725(13) 1 calc R U P B 1
H21E H 0.109575 0.863180 1.093141 0.078 Uiso 0.725(13) 1 calc R U P B 1
H21F H 0.151416 0.772624 1.173078 0.078 Uiso 0.725(13) 1 calc R U P B 1
C52A C -0.0045(5) 0.8598(4) 0.7925(4) 0.0288(12) Uani 1 1 d . . . . .
H52D H 0.051366 0.838098 0.844526 0.043 Uiso 1 1 calc R U . . .
H52E H -0.088857 0.896905 0.820465 0.043 Uiso 1 1 calc R U . . .
H52F H 0.027261 0.908322 0.748283 0.043 Uiso 1 1 calc R U . . .
C14A C 0.2995(7) 0.6642(7) 0.8847(6) 0.0215(18) Uani 0.725(13) 1 d . U P B 1
C32 C 0.4840(5) 0.2220(5) 0.0923(4) 0.0404(15) Uani 1 1 d . . . . .
H32D H 0.528414 0.235700 0.031188 0.061 Uiso 1 1 calc R U . . .
H32E H 0.395651 0.230147 0.082462 0.061 Uiso 1 1 calc R U . . .
H32F H 0.521992 0.148551 0.113667 0.061 Uiso 1 1 calc R U . . .
C36 C 0.7978(6) 0.4464(6) 0.0300(5) 0.0544(19) Uani 1 1 d . . . . .
C37A C 0.4204(6) 1.0684(5) 0.8728(4) 0.0394(14) Uani 1 1 d . . . . .
H37A H 0.449861 1.106520 0.919661 0.047 Uiso 1 1 calc R U . . .
C38 C 0.8391(6) 0.2649(7) -0.0374(5) 0.0518(18) Uani 1 1 d . . . . .
C57 C 0.8242(13) 0.5284(15) 0.5009(12) 0.042(3) Uani 0.542(12) 1 d . U P A 1
H57 H 0.805764 0.588652 0.543572 0.051 Uiso 0.542(12) 1 calc R U P A 1
C39 C 0.7654(5) 0.2390(5) 0.0389(4) 0.0396(14) Uani 1 1 d . . . . .
H39 H 0.755446 0.168082 0.043047 0.048 Uiso 1 1 calc R U . . .
C12A C 0.5706(5) 0.5558(5) 0.8511(5) 0.0454(15) Uani 1 1 d . . . . .
H12D H 0.530148 0.538070 0.912504 0.068 Uiso 1 1 calc R U . . .
H12E H 0.659921 0.546716 0.857850 0.068 Uiso 1 1 calc R U . . .
H12F H 0.561323 0.507802 0.799786 0.068 Uiso 1 1 calc R U . . .
C57A C 0.1751(14) 0.4509(14) 0.4908(13) 0.043(3) Uani 0.597(19) 1 d . U P A 1
H57A H 0.189956 0.393334 0.445525 0.052 Uiso 0.597(19) 1 calc R U P A 1
C18A C 0.1653(9) 0.7104(10) 1.0361(7) 0.038(2) Uani 0.725(13) 1 d . U P B 1
C56A C 0.1741(15) 0.4288(13) 0.5922(15) 0.048(3) Uani 0.597(19) 1 d . U P A 1
C61 C 0.8067(16) 0.6610(11) 0.3726(14) 0.071(3) Uani 0.542(12) 1 d . U P A 1
H61D H 0.863331 0.663452 0.314847 0.107 Uiso 0.542(12) 1 calc R U P A 1
H61E H 0.822840 0.705659 0.424045 0.107 Uiso 0.542(12) 1 calc R U P A 1
H61F H 0.719617 0.688505 0.356792 0.107 Uiso 0.542(12) 1 calc R U P A 1
C17A C 0.1497(9) 0.6079(11) 1.0377(8) 0.038(2) Uani 0.725(13) 1 d . U P B 1
H17A H 0.097903 0.588497 1.089170 0.046 Uiso 0.725(13) 1 calc R U P B 1
C20A C 0.1868(9) 0.4191(8) 0.9691(8) 0.049(2) Uani 0.725(13) 1 d . U P B 1
H20D H 0.116682 0.418305 0.931016 0.074 Uiso 0.725(13) 1 calc R U P B 1
H20E H 0.167674 0.399782 1.036253 0.074 Uiso 0.725(13) 1 calc R U P B 1
H20F H 0.262996 0.367102 0.941404 0.074 Uiso 0.725(13) 1 calc R U P B 1
C51A C -0.0509(5) 0.6829(4) 0.8073(4) 0.0316(13) Uani 1 1 d . . . . .
H51D H -0.060590 0.621054 0.771512 0.047 Uiso 1 1 calc R U . . .
H51E H -0.131167 0.719728 0.842209 0.047 Uiso 1 1 calc R U . . .
H51F H 0.012337 0.657845 0.853692 0.047 Uiso 1 1 calc R U . . .
C55A C 0.1529(18) 0.5200(17) 0.6567(12) 0.034(3) Uani 0.597(19) 1 d . U P A 1
H55A H 0.153847 0.509378 0.724680 0.041 Uiso 0.597(19) 1 calc R U P A 1
C55 C 0.866(2) 0.3395(13) 0.4759(15) 0.027(3) Uani 0.542(12) 1 d . U P A 1
H55 H 0.879933 0.268645 0.500803 0.032 Uiso 0.542(12) 1 calc R U P A 1
C58 C 0.8285(13) 0.5474(12) 0.4066(14) 0.041(3) Uani 0.542(12) 1 d . U P A 1
C60 C 0.8357(15) 0.4042(14) 0.6505(11) 0.058(4) Uani 0.542(12) 1 d . U P A 1
H60A H 0.920095 0.375875 0.671748 0.087 Uiso 0.542(12) 1 calc R U P A 1
H60B H 0.787594 0.351342 0.663911 0.087 Uiso 0.542(12) 1 calc R U P A 1
H60C H 0.793450 0.471322 0.685699 0.087 Uiso 0.542(12) 1 calc R U P A 1
C60A C 0.1972(18) 0.3208(11) 0.6404(14) 0.079(4) Uani 0.597(19) 1 d . U P A 1
H60D H 0.120879 0.296176 0.642952 0.119 Uiso 0.597(19) 1 calc R U P A 1
H60E H 0.220095 0.326913 0.706454 0.119 Uiso 0.597(19) 1 calc R U P A 1
H60F H 0.265601 0.268793 0.603323 0.119 Uiso 0.597(19) 1 calc R U P A 1
C1 C 0.5233(7) 0.4398(7) 0.4715(6) 0.0215(15) Uani 0.6932(18) 1 d . . P A 1
C56 C 0.8448(13) 0.4263(11) 0.5420(11) 0.036(3) Uani 0.542(12) 1 d . U P A 1
C41 C 0.9033(7) 0.1824(8) -0.1161(5) 0.083(3) Uani 1 1 d . . . . .
H41D H 0.946648 0.114900 -0.085988 0.125 Uiso 1 1 calc R U . . .
H41E H 0.964233 0.209977 -0.156809 0.125 Uiso 1 1 calc R U . . .
H41F H 0.840375 0.169147 -0.156147 0.125 Uiso 1 1 calc R U . . .
C40A C 0.2333(6) 1.0722(6) 0.9897(4) 0.0544(18) Uani 1 1 d . . . . .
H40D H 0.163173 1.135915 0.982008 0.082 Uiso 1 1 calc R U . . .
H40E H 0.287100 1.088073 1.036737 0.082 Uiso 1 1 calc R U . . .
H40F H 0.200837 1.012011 1.012976 0.082 Uiso 1 1 calc R U . . .
C2 C 0.4201(7) 0.6369(7) 0.5577(6) 0.0228(17) Uani 0.6932(18) 1 d . . P A 1
As1A As 0.46309(19) 0.46066(18) 0.63579(18) 0.0345(7) Uani 0.3068(18) 1 d . U P
A 2
As2A As 0.54459(19) 0.29256(15) 0.55953(15) 0.0349(7) Uani 0.3068(18) 1 d . U P
A 2
S2A S 0.5377(4) 0.4763(4) 0.4194(5) 0.0259(11) Uani 0.3068(18) 1 d . U P A 2
S1A S 0.4371(4) 0.6813(4) 0.5226(4) 0.0282(12) Uani 0.3068(18) 1 d . U P A 2
C2A C 0.5776(19) 0.3433(18) 0.4357(16) 0.030(4) Uani 0.3068(18) 1 d . U P A 2
C1A C 0.4765(16) 0.5381(16) 0.5297(16) 0.025(3) Uani 0.3068(18) 1 d . U P A 2
C15B C 0.291(2) 0.5289(19) 0.8660(18) 0.029(4) Uani 0.275(13) 1 d . U P B 2
H15B H 0.334064 0.485065 0.812591 0.034 Uiso 0.275(13) 1 calc R U P B 2
C19B C 0.230(2) 0.7016(18) 0.9529(18) 0.027(3) Uani 0.275(13) 1 d . U P B 2
H19B H 0.236149 0.773653 0.954695 0.033 Uiso 0.275(13) 1 calc R U P B 2
C18B C 0.157(2) 0.664(2) 1.0265(18) 0.033(4) Uani 0.275(13) 1 d . U P B 2
C17B C 0.156(2) 0.560(2) 1.016(2) 0.036(4) Uani 0.275(13) 1 d . U P B 2
H17B H 0.108589 0.533165 1.066246 0.043 Uiso 0.275(13) 1 calc R U P B 2
C16B C 0.215(2) 0.489(2) 0.9427(18) 0.038(4) Uani 0.275(13) 1 d . U P B 2
C20B C 0.210(2) 0.374(2) 0.926(2) 0.056(5) Uani 0.275(13) 1 d . U P B 2
H20G H 0.188062 0.367051 0.859637 0.083 Uiso 0.275(13) 1 calc R U P B 2
H20H H 0.145823 0.357495 0.972145 0.083 Uiso 0.275(13) 1 calc R U P B 2
H20I H 0.291537 0.324635 0.934959 0.083 Uiso 0.275(13) 1 calc R U P B 2
C21B C 0.095(2) 0.735(2) 1.1094(16) 0.053(4) Uani 0.275(13) 1 d . U P B 2
H21G H 0.158470 0.741717 1.152191 0.079 Uiso 0.275(13) 1 calc R U P B 2
H21H H 0.034294 0.702910 1.145332 0.079 Uiso 0.275(13) 1 calc R U P B 2
H21I H 0.052354 0.805740 1.085678 0.079 Uiso 0.275(13) 1 calc R U P B 2
C14B C 0.295(2) 0.632(2) 0.8763(17) 0.020(3) Uani 0.275(13) 1 d . U P B 2
C60B C 0.2536(19) 0.3105(14) 0.6649(17) 0.061(4) Uani 0.403(19) 1 d . U P A 2
H60G H 0.196112 0.294800 0.717334 0.092 Uiso 0.403(19) 1 calc R U P A 2
H60H H 0.334127 0.307806 0.690017 0.092 Uiso 0.403(19) 1 calc R U P A 2
H60I H 0.266562 0.256836 0.612967 0.092 Uiso 0.403(19) 1 calc R U P A 2
C56B C 0.197(2) 0.4226(19) 0.6251(19) 0.046(3) Uani 0.403(19) 1 d . U P A 2
C57B C 0.188(2) 0.4303(19) 0.527(2) 0.040(4) Uani 0.403(19) 1 d . U P A 2
H57B H 0.201936 0.365629 0.490599 0.048 Uiso 0.403(19) 1 calc R U P A 2
C58B C 0.160(2) 0.523(2) 0.4800(19) 0.037(3) Uani 0.403(19) 1 d . U P A 2
C61B C 0.157(2) 0.5290(19) 0.3739(18) 0.054(4) Uani 0.403(19) 1 d . U P A 2
H61G H 0.216867 0.567347 0.346434 0.081 Uiso 0.403(19) 1 calc R U P A 2
H61H H 0.072346 0.567426 0.357899 0.081 Uiso 0.403(19) 1 calc R U P A 2
H61I H 0.179374 0.455899 0.346709 0.081 Uiso 0.403(19) 1 calc R U P A 2
C59B C 0.131(3) 0.618(2) 0.5419(19) 0.028(4) Uani 0.403(19) 1 d . U P A 2
H59B H 0.108049 0.686226 0.512032 0.033 Uiso 0.403(19) 1 calc R U P A 2
C55B C 0.168(3) 0.514(3) 0.6825(19) 0.032(3) Uani 0.403(19) 1 d . U P A 2
H55B H 0.169823 0.507025 0.750837 0.038 Uiso 0.403(19) 1 calc R U P A 2
C54B C 0.1351(17) 0.6154(16) 0.6419(13) 0.022(3) Uani 0.403(19) 1 d . U P A 2
C54C C 0.8658(14) 0.3709(13) 0.3544(10) 0.017(3) Uani 0.458(12) 1 d . U P A 2
C55C C 0.844(2) 0.4642(17) 0.3072(13) 0.031(3) Uani 0.458(12) 1 d . U P A 2
H4 H 0.845557 0.465274 0.238526 0.038 Uiso 0.458(12) 1 calc R U P A 2
C57C C 0.8200(18) 0.5571(16) 0.4593(17) 0.046(3) Uani 0.458(12) 1 d . U P A 2
H5 H 0.802323 0.622890 0.494420 0.055 Uiso 0.458(12) 1 calc R U P A 2
C60C C 0.7935(18) 0.6656(10) 0.3029(14) 0.069(4) Uani 0.458(12) 1 d . U P A 2
H6A H 0.842865 0.653546 0.239990 0.104 Uiso 0.458(12) 1 calc R U P A 2
H6B H 0.816398 0.721127 0.339160 0.104 Uiso 0.458(12) 1 calc R U P A 2
H6C H 0.704072 0.689296 0.292884 0.104 Uiso 0.458(12) 1 calc R U P A 2
C59C C 0.866(2) 0.3661(16) 0.4581(19) 0.030(3) Uani 0.458(12) 1 d . U P A 2
H7 H 0.881581 0.298812 0.490393 0.036 Uiso 0.458(12) 1 calc R U P A 2
C56C C 0.8203(17) 0.5610(13) 0.3602(14) 0.048(3) Uani 0.458(12) 1 d . U P A 2
C61C C 0.8424(16) 0.4526(15) 0.6195(13) 0.053(3) Uani 0.458(12) 1 d . U P A 2
H9A H 0.876087 0.508490 0.645024 0.079 Uiso 0.458(12) 1 calc R U P A 2
H9B H 0.893938 0.381494 0.636728 0.079 Uiso 0.458(12) 1 calc R U P A 2
H9C H 0.756010 0.462161 0.647342 0.079 Uiso 0.458(12) 1 calc R U P A 2
C58C C 0.8443(16) 0.4615(17) 0.5104(13) 0.038(3) Uani 0.458(12) 1 d . U P A 2

loop_
_atom_site_aniso_label
_atom_site_aniso_U_11
_atom_site_aniso_U_22
_atom_site_aniso_U_33
_atom_site_aniso_U_23
_atom_site_aniso_U_13
_atom_site_aniso_U_12
Zr1 0.0153(2) 0.0174(2) 0.0192(2) -0.00376(17) -0.00003(15) -0.00455(16)
Zr1A 0.0154(2) 0.0165(2) 0.0187(2) -0.00322(17) 0.00077(15) -0.00440(16)
As2 0.0285(5) 0.0248(5) 0.0292(6) -0.0050(4) 0.0063(4) -0.0051(4)
As1 0.0287(5) 0.0287(5) 0.0263(6) -0.0097(5) 0.0061(4) -0.0065(4)
S2 0.0223(10) 0.0228(12) 0.0215(13) -0.0074(11) 0.0021(10) -0.0022(9)
S1 0.0220(10) 0.0236(11) 0.0261(14) -0.0086(9) 0.0030(8) -0.0018(8)
N10 0.020(2) 0.021(2) 0.021(2) -0.0017(18) -0.0015(16) -0.0084(16)
N10A 0.024(2) 0.030(2) 0.024(2) 0.0032(18) -0.0033(17) -0.0050(18)
N50 0.019(2) 0.019(2) 0.032(2) -0.0031(18) -0.0030(17) -0.0062(16)
C17 0.037(3) 0.039(3) 0.033(3) -0.015(3) -0.008(2) -0.016(3)
N50A 0.021(2) 0.020(2) 0.025(2) -0.0005(18) 0.0005(16) -0.0085(17)
C35 0.037(3) 0.051(4) 0.046(4) 0.015(3) -0.007(3) -0.015(3)
C12 0.031(3) 0.041(3) 0.028(3) 0.011(3) -0.005(2) -0.014(3)
C10 0.020(2) 0.025(3) 0.023(3) 0.004(2) -0.0012(19) -0.006(2)
C15 0.028(3) 0.031(3) 0.026(3) -0.008(2) 0.005(2) -0.013(2)
C11 0.026(3) 0.023(3) 0.025(3) 0.002(2) -0.007(2) -0.007(2)
C19 0.026(3) 0.025(3) 0.022(3) -0.005(2) 0.000(2) -0.008(2)
N30A 0.021(2) 0.019(2) 0.015(2) -0.0031(17) -0.0010(15) -0.0046(16)
C14 0.024(3) 0.019(2) 0.024(3) 0.000(2) -0.0032(19) -0.0057(19)
C34A 0.025(3) 0.018(2) 0.020(3) -0.003(2) -0.0015(19) -0.0066(19)
C18 0.029(3) 0.033(3) 0.036(3) 0.000(3) -0.006(2) -0.015(2)
N30 0.017(2) 0.030(2) 0.025(2) 0.0006(18) -0.0017(16) -0.0070(17)
C53 0.026(3) 0.042(3) 0.041(4) 0.011(3) -0.001(2) -0.013(2)
C20 0.058(4) 0.089(5) 0.041(4) -0.028(4) 0.016(3) -0.031(4)
C33A 0.025(3) 0.036(3) 0.027(3) 0.005(2) -0.003(2) -0.013(2)
C34 0.023(3) 0.044(3) 0.030(3) 0.012(3) -0.008(2) -0.009(2)
C21 0.035(3) 0.057(4) 0.046(4) -0.007(3) -0.008(2) -0.027(3)
C11A 0.026(3) 0.035(3) 0.036(3) 0.000(2) -0.002(2) -0.011(2)
C59A 0.023(4) 0.023(5) 0.029(6) -0.005(4) -0.001(4) -0.009(4)
C54 0.014(3) 0.014(4) 0.036(6) 0.009(4) -0.003(4) -0.008(3)
C13 0.031(3) 0.020(3) 0.038(3) -0.003(2) -0.002(2) -0.006(2)
C32A 0.031(3) 0.020(3) 0.033(3) -0.001(2) -0.002(2) 0.000(2)
C58A 0.026(4) 0.033(6) 0.049(6) -0.015(4) 0.000(4) -0.012(4)
C50 0.017(2) 0.025(3) 0.023(3) 0.002(2) 0.0006(18) -0.0050(19)
C39A 0.025(3) 0.028(3) 0.023(3) 0.000(2) 0.000(2) -0.009(2)
C30A 0.022(3) 0.019(2) 0.023(3) -0.003(2) -0.003(2) -0.006(2)
C31A 0.023(3) 0.028(3) 0.028(3) -0.004(2) -0.003(2) -0.004(2)
C51 0.018(3) 0.037(3) 0.029(3) 0.000(2) -0.002(2) -0.002(2)
C16 0.038(3) 0.040(3) 0.029(3) -0.012(3) 0.003(2) -0.012(2)
C59 0.028(4) 0.026(4) 0.044(6) 0.003(5) 0.002(5) -0.010(4)
C38A 0.033(3) 0.032(3) 0.031(3) -0.005(2) -0.006(2) -0.013(2)
C33 0.030(3) 0.044(3) 0.050(3) 0.006(3) -0.016(2) -0.008(2)
C15A 0.022(3) 0.031(5) 0.032(5) 0.001(3) -0.006(3) -0.008(3)
C16A 0.030(4) 0.044(5) 0.041(5) 0.014(4) -0.009(3) -0.016(4)
C52 0.024(3) 0.036(3) 0.029(3) -0.005(2) 0.004(2) -0.009(2)
C10A 0.020(3) 0.037(3) 0.027(3) -0.001(2) -0.0063(19) -0.004(2)
C40 0.059(5) 0.099(6) 0.091(6) 0.056(5) -0.025(4) -0.044(4)
C54A 0.019(2) 0.020(2) 0.021(3) 0.0003(15) -0.0017(15) -0.0062(14)
C36A 0.046(3) 0.041(3) 0.026(3) -0.013(3) -0.002(2) -0.015(3)
C19A 0.029(4) 0.032(5) 0.030(4) 0.006(4) -0.006(3) -0.016(3)
C61A 0.053(5) 0.049(7) 0.051(7) -0.021(6) -0.004(5) -0.021(6)
C31 0.020(3) 0.040(3) 0.041(3) -0.006(3) -0.004(2) -0.010(2)
C37 0.027(3) 0.104(6) 0.032(3) 0.024(4) -0.002(2) -0.012(3)
C35A 0.029(3) 0.032(3) 0.026(3) -0.006(2) 0.001(2) -0.011(2)
C53A 0.024(3) 0.034(3) 0.033(3) -0.002(2) -0.002(2) -0.010(2)
C13A 0.036(3) 0.058(4) 0.039(4) -0.014(3) -0.008(3) -0.009(3)
C50A 0.019(3) 0.026(3) 0.029(3) 0.000(2) -0.0039(19) -0.009(2)
C30 0.022(3) 0.034(3) 0.031(3) 0.001(2) -0.005(2) -0.009(2)
C41A 0.045(4) 0.065(4) 0.053(4) -0.016(3) -0.002(3) -0.032(3)
C21A 0.048(5) 0.076(7) 0.032(4) -0.008(5) 0.008(3) -0.020(5)
C52A 0.024(3) 0.034(3) 0.029(3) -0.007(2) 0.003(2) -0.009(2)
C14A 0.023(3) 0.024(4) 0.022(4) 0.005(3) -0.006(3) -0.012(3)
C32 0.031(3) 0.058(4) 0.033(3) -0.009(3) -0.010(2) -0.010(3)
C36 0.037(3) 0.072(4) 0.063(4) 0.045(4) -0.025(3) -0.026(3)
C37A 0.051(4) 0.039(3) 0.034(3) -0.012(3) -0.007(3) -0.020(3)
C38 0.035(3) 0.089(5) 0.028(3) 0.007(3) -0.005(2) -0.010(3)
C57 0.036(5) 0.032(6) 0.061(6) -0.022(6) 0.010(5) -0.017(5)
C39 0.028(3) 0.064(4) 0.023(3) 0.000(3) 0.000(2) -0.006(3)
C12A 0.030(3) 0.043(3) 0.062(4) 0.020(3) -0.013(2) -0.004(2)
C57A 0.033(5) 0.031(6) 0.070(7) -0.022(6) -0.001(5) -0.015(4)
C18A 0.031(4) 0.057(5) 0.028(4) 0.007(4) -0.002(3) -0.016(4)
C56A 0.038(5) 0.029(4) 0.078(7) -0.005(6) -0.010(5) -0.009(4)
C61 0.084(6) 0.031(5) 0.096(7) -0.003(6) 0.006(6) -0.015(5)
C17A 0.032(4) 0.056(6) 0.034(5) 0.019(5) -0.007(3) -0.025(5)
C20A 0.048(5) 0.048(6) 0.062(6) 0.023(5) -0.011(4) -0.030(4)
C51A 0.025(3) 0.034(3) 0.036(3) 0.006(3) 0.004(2) -0.010(2)
C55A 0.028(5) 0.027(4) 0.049(7) 0.003(5) -0.008(5) -0.009(4)
C55 0.025(4) 0.022(6) 0.035(6) -0.006(5) -0.003(4) -0.009(5)
C58 0.040(4) 0.026(4) 0.060(7) -0.006(5) 0.006(6) -0.017(3)
C60 0.068(7) 0.065(8) 0.041(7) -0.028(6) 0.002(5) -0.017(6)
C60A 0.077(8) 0.031(5) 0.129(9) -0.008(6) -0.020(7) -0.010(6)
C1 0.017(3) 0.023(4) 0.026(4) -0.004(3) 0.000(3) -0.006(3)
C56 0.029(4) 0.036(6) 0.047(6) -0.020(5) 0.002(4) -0.014(4)
C41 0.058(5) 0.141(8) 0.039(4) -0.011(5) 0.011(3) -0.010(5)
C40A 0.058(4) 0.078(5) 0.032(3) -0.030(3) 0.004(3) -0.027(4)
C2 0.020(3) 0.024(4) 0.026(4) -0.003(3) 0.001(3) -0.008(3)
As1A 0.0368(12) 0.0358(13) 0.0286(14) -0.0126(11) 0.0070(10) -0.0079(10)
As2A 0.0387(13) 0.0285(11) 0.0347(14) -0.0050(9) 0.0069(9) -0.0070(9)
S2A 0.025(2) 0.021(3) 0.031(3) -0.005(3) -0.001(2) -0.0046(19)
S1A 0.027(2) 0.024(3) 0.031(3) -0.010(2) 0.005(2) -0.004(2)
C2A 0.029(7) 0.036(8) 0.023(8) -0.009(7) 0.005(7) -0.005(7)
C1A 0.017(6) 0.025(7) 0.030(7) -0.010(6) 0.000(6) -0.003(6)
C15B 0.026(6) 0.029(7) 0.031(7) 0.017(6) -0.006(6) -0.009(6)
C19B 0.027(6) 0.032(7) 0.029(6) 0.009(6) -0.009(5) -0.016(6)
C18B 0.033(6) 0.048(8) 0.025(6) 0.014(7) 0.002(5) -0.022(7)
C17B 0.030(6) 0.048(8) 0.031(7) 0.023(7) -0.008(6) -0.013(7)
C16B 0.032(5) 0.043(7) 0.042(7) 0.025(6) -0.013(5) -0.013(6)
C20B 0.055(8) 0.045(10) 0.071(10) 0.035(8) -0.002(8) -0.024(8)
C21B 0.048(7) 0.075(9) 0.034(7) 0.004(8) 0.006(6) -0.015(8)
C14B 0.020(4) 0.020(4) 0.020(4) 0.0007(15) -0.0014(15) -0.0060(16)
C60B 0.055(8) 0.020(5) 0.111(9) -0.002(6) -0.016(7) -0.011(6)
C56B 0.039(6) 0.025(5) 0.077(8) -0.008(6) -0.016(6) -0.011(5)
C57B 0.032(5) 0.030(6) 0.061(8) -0.018(7) -0.013(6) -0.010(5)
C58B 0.026(5) 0.036(7) 0.052(7) -0.020(6) -0.005(5) -0.011(6)
C61B 0.045(6) 0.054(8) 0.061(8) -0.030(7) -0.009(6) -0.005(7)
C59B 0.020(5) 0.028(7) 0.036(7) -0.006(6) -0.003(6) -0.007(5)
C55B 0.027(6) 0.026(5) 0.047(7) -0.001(6) -0.010(6) -0.011(5)
C54B 0.021(3) 0.023(3) 0.023(3) -0.0001(15) -0.0021(15) -0.0070(15)
C54C 0.016(3) 0.017(3) 0.018(3) -0.0007(15) -0.0014(14) -0.0055(15)
C55C 0.034(5) 0.020(4) 0.043(6) -0.003(6) 0.000(6) -0.013(4)
C57C 0.046(5) 0.030(6) 0.064(8) -0.019(6) -0.002(7) -0.015(5)
C60C 0.097(8) 0.013(5) 0.097(9) -0.008(6) -0.008(8) -0.013(5)
C59C 0.024(4) 0.027(6) 0.041(7) -0.004(5) 0.000(5) -0.009(5)
C56C 0.052(5) 0.026(5) 0.070(7) -0.012(5) -0.003(6) -0.019(4)
C61C 0.040(5) 0.066(8) 0.052(7) -0.036(6) -0.003(5) -0.012(6)
C58C 0.026(4) 0.037(6) 0.053(6) -0.022(5) 0.001(5) -0.012(5)

_geom_special_details            
;
 All esds (except the esd in the dihedral angle between two l.s. planes)
 are estimated using the full covariance matrix.  The cell esds are taken
 into account individually in the estimation of esds in distances, angles
 and torsion angles; correlations between esds in cell parameters are only
 used when they are defined by crystal symmetry.  An approximate (isotropic)
 treatment of cell esds is used for estimating esds involving l.s. planes.
;
loop_
_geom_bond_atom_site_label_1
_geom_bond_atom_site_label_2
_geom_bond_distance
_geom_bond_site_symmetry_2
_geom_bond_publ_flag
Zr1 S1 2.570(2) . ?
Zr1 N10 2.078(4) . ?
Zr1 N50 2.057(4) . ?
Zr1 N30 2.046(4) . ?
Zr1 C54 2.797(13) . ?
Zr1 C2A 2.269(19) . ?
Zr1 C54C 2.838(17) . ?
Zr1A N10A 2.058(4) . ?
Zr1A N50A 2.059(4) . ?
Zr1A N30A 2.080(4) . ?
Zr1A C54A 2.820(13) . ?
Zr1A C2 2.294(8) . ?
Zr1A S1A 2.578(5) . ?
Zr1A C54B 2.77(2) . ?
As2 As1 2.3353(11) . ?
As2 C2 1.839(10) . ?
As1 C1 1.862(10) . ?
S2 C1 1.712(8) . ?
S2 C2 1.675(10) . ?
S1 C1 1.736(8) . ?
N10 C10 1.506(6) . ?
N10 C14 1.443(6) . ?
N10A C10A 1.497(6) . ?
N10A C14A 1.409(9) . ?
N10A C14B 1.57(3) . ?
N50 C54 1.470(15) . ?
N50 C50 1.494(6) . ?
N50 C54C 1.462(17) . ?
C17 H17 0.9500 . ?
C17 C18 1.383(8) . ?
C17 C16 1.391(8) . ?
N50A C54A 1.480(13) . ?
N50A C50A 1.485(6) . ?
N50A C54B 1.38(2) . ?
C35 H35 0.9500 . ?
C35 C34 1.378(9) . ?
C35 C36 1.403(9) . ?
C12 H12A 0.9800 . ?
C12 H12B 0.9800 . ?
C12 H12C 0.9800 . ?
C12 C10 1.529(7) . ?
C10 C11 1.521(7) . ?
C10 C13 1.512(7) . ?
C15 H15 0.9500 . ?
C15 C14 1.384(7) . ?
C15 C16 1.379(7) . ?
C11 H11A 0.9800 . ?
C11 H11B 0.9800 . ?
C11 H11C 0.9800 . ?
C19 H19 0.9500 . ?
C19 C14 1.399(7) . ?
C19 C18 1.388(7) . ?
N30A C34A 1.435(6) . ?
N30A C30A 1.506(6) . ?
C34A C39A 1.392(7) . ?
C34A C35A 1.402(7) . ?
C18 C21 1.517(7) . ?
N30 C34 1.446(6) . ?
N30 C30 1.517(6) . ?
C53 H53A 0.9800 . ?
C53 H53B 0.9800 . ?
C53 H53C 0.9800 . ?
C53 C50 1.542(7) . ?
C20 H20A 0.9800 . ?
C20 H20B 0.9800 . ?
C20 H20C 0.9800 . ?
C20 C16 1.522(8) . ?
C33A H33A 0.9800 . ?
C33A H33B 0.9800 . ?
C33A H33C 0.9800 . ?
C33A C30A 1.526(7) . ?
C34 C39 1.393(8) . ?
C21 H21A 0.9800 . ?
C21 H21B 0.9800 . ?
C21 H21C 0.9800 . ?
C11A H11D 0.9800 . ?
C11A H11E 0.9800 . ?
C11A H11F 0.9800 . ?
C11A C10A 1.517(7) . ?
C59A H59A 0.9500 . ?
C59A C58A 1.35(2) . ?
C59A C54A 1.392(18) . ?
C54 C59 1.44(2) . ?
C54 C55 1.34(2) . ?
C13 H13A 0.9800 . ?
C13 H13B 0.9800 . ?
C13 H13C 0.9800 . ?
C32A H32A 0.9800 . ?
C32A H32B 0.9800 . ?
C32A H32C 0.9800 . ?
C32A C30A 1.549(6) . ?
C58A C61A 1.50(2) . ?
C58A C57A 1.36(2) . ?
C50 C51 1.525(7) . ?
C50 C52 1.516(7) . ?
C39A H39A 0.9500 . ?
C39A C38A 1.397(7) . ?
C30A C31A 1.527(7) . ?
C31A H31A 0.9800 . ?
C31A H31B 0.9800 . ?
C31A H31C 0.9800 . ?
C51 H51A 0.9800 . ?
C51 H51B 0.9800 . ?
C51 H51C 0.9800 . ?
C59 H59 0.9500 . ?
C59 C58 1.37(2) . ?
C38A C41A 1.504(8) . ?
C38A C37A 1.383(8) . ?
C33 H33D 0.9800 . ?
C33 H33E 0.9800 . ?
C33 H33F 0.9800 . ?
C33 C30 1.508(7) . ?
C15A H15A 0.9500 . ?
C15A C16A 1.387(14) . ?
C15A C14A 1.408(13) . ?
C16A C17A 1.381(14) . ?
C16A C20A 1.536(13) . ?
C52 H52A 0.9800 . ?
C52 H52B 0.9800 . ?
C52 H52C 0.9800 . ?
C10A C13A 1.539(7) . ?
C10A C12A 1.545(7) . ?
C40 H40A 0.9800 . ?
C40 H40B 0.9800 . ?
C40 H40C 0.9800 . ?
C40 C36 1.485(11) . ?
C54A C55A 1.39(2) . ?
C36A C35A 1.403(7) . ?
C36A C37A 1.387(8) . ?
C36A C40A 1.491(8) . ?
C19A H19A 0.9500 . ?
C19A C14A 1.396(13) . ?
C19A C18A 1.419(13) . ?
C61A H61A 0.9800 . ?
C61A H61B 0.9800 . ?
C61A H61C 0.9800 . ?
C31 H31D 0.9800 . ?
C31 H31E 0.9800 . ?
C31 H31F 0.9800 . ?
C31 C30 1.519(7) . ?
C37 H37 0.9500 . ?
C37 C36 1.401(11) . ?
C37 C38 1.386(11) . ?
C35A H35A 0.9500 . ?
C53A H53D 0.9800 . ?
C53A H53E 0.9800 . ?
C53A H53F 0.9800 . ?
C53A C50A 1.535(7) . ?
C13A H13D 0.9800 . ?
C13A H13E 0.9800 . ?
C13A H13F 0.9800 . ?
C50A C52A 1.524(7) . ?
C50A C51A 1.517(7) . ?
C30 C32 1.526(8) . ?
C41A H41A 0.9800 . ?
C41A H41B 0.9800 . ?
C41A H41C 0.9800 . ?
C21A H21D 0.9800 . ?
C21A H21E 0.9800 . ?
C21A H21F 0.9800 . ?
C21A C18A 1.501(13) . ?
C52A H52D 0.9800 . ?
C52A H52E 0.9800 . ?
C52A H52F 0.9800 . ?
C32 H32D 0.9800 . ?
C32 H32E 0.9800 . ?
C32 H32F 0.9800 . ?
C37A H37A 0.9500 . ?
C38 C39 1.374(9) . ?
C38 C41 1.524(10) . ?
C57 H57 0.9500 . ?
C57 C58 1.32(2) . ?
C57 C56 1.40(2) . ?
C39 H39 0.9500 . ?
C12A H12D 0.9800 . ?
C12A H12E 0.9800 . ?
C12A H12F 0.9800 . ?
C57A H57A 0.9500 . ?
C57A C56A 1.43(2) . ?
C18A C17A 1.379(13) . ?
C56A C55A 1.44(2) . ?
C56A C60A 1.50(2) . ?
C61 H61D 0.9800 . ?
C61 H61E 0.9800 . ?
C61 H61F 0.9800 . ?
C61 C58 1.49(2) . ?
C17A H17A 0.9500 . ?
C20A H20D 0.9800 . ?
C20A H20E 0.9800 . ?
C20A H20F 0.9800 . ?
C51A H51D 0.9800 . ?
C51A H51E 0.9800 . ?
C51A H51F 0.9800 . ?
C55A H55A 0.9500 . ?
C55 H55 0.9500 . ?
C55 C56 1.41(2) . ?
C60 H60A 0.9800 . ?
C60 H60B 0.9800 . ?
C60 H60C 0.9800 . ?
C60 C56 1.525(19) . ?
C60A H60D 0.9800 . ?
C60A H60E 0.9800 . ?
C60A H60F 0.9800 . ?
C41 H41D 0.9800 . ?
C41 H41E 0.9800 . ?
C41 H41F 0.9800 . ?
C40A H40D 0.9800 . ?
C40A H40E 0.9800 . ?
C40A H40F 0.9800 . ?
As1A As2A 2.341(3) . ?
As1A C1A 1.78(2) . ?
As2A C2A 1.87(2) . ?
S2A C2A 1.67(2) . ?
S2A C1A 1.731(19) . ?
S1A C1A 1.78(2) . ?
C15B H15B 0.9500 . ?
C15B C16B 1.47(3) . ?
C15B C14B 1.35(3) . ?
C19B H19B 0.9500 . ?
C19B C18B 1.41(3) . ?
C19B C14B 1.41(3) . ?
C18B C17B 1.36(3) . ?
C18B C21B 1.47(3) . ?
C17B H17B 0.9500 . ?
C17B C16B 1.38(3) . ?
C16B C20B 1.51(3) . ?
C20B H20G 0.9800 . ?
C20B H20H 0.9800 . ?
C20B H20I 0.9800 . ?
C21B H21G 0.9800 . ?
C21B H21H 0.9800 . ?
C21B H21I 0.9800 . ?
C60B H60G 0.9800 . ?
C60B H60H 0.9800 . ?
C60B H60I 0.9800 . ?
C60B C56B 1.53(3) . ?
C56B C57B 1.37(3) . ?
C56B C55B 1.38(3) . ?
C57B H57B 0.9500 . ?
C57B C58B 1.33(3) . ?
C58B C61B 1.47(3) . ?
C58B C59B 1.45(4) . ?
C61B H61G 0.9800 . ?
C61B H61H 0.9800 . ?
C61B H61I 0.9800 . ?
C59B H59B 0.9500 . ?
C59B C54B 1.39(3) . ?
C55B H55B 0.9500 . ?
C55B C54B 1.39(4) . ?
C54C C55C 1.33(3) . ?
C54C C59C 1.44(3) . ?
C55C H4 0.9500 . ?
C55C C56C 1.41(2) . ?
C57C H5 0.9500 . ?
C57C C56C 1.37(2) . ?
C57C C58C 1.39(3) . ?
C60C H6A 0.9800 . ?
C60C H6B 0.9800 . ?
C60C H6C 0.9800 . ?
C60C C56C 1.53(2) . ?
C59C H7 0.9500 . ?
C59C C58C 1.39(3) . ?
C61C H9A 0.9800 . ?
C61C H9B 0.9800 . ?
C61C H9C 0.9800 . ?
C61C C58C 1.51(2) . ?

loop_
_geom_angle_atom_site_label_1
_geom_angle_atom_site_label_2
_geom_angle_atom_site_label_3
_geom_angle
_geom_angle_site_symmetry_1
_geom_angle_site_symmetry_3
_geom_angle_publ_flag
S1 Zr1 C54 88.8(3) . . ?
N10 Zr1 S1 95.94(12) . . ?
N10 Zr1 C54 128.9(3) . . ?
N10 Zr1 C2A 113.3(6) . . ?
N10 Zr1 C54C 135.2(3) . . ?
N50 Zr1 S1 117.83(12) . . ?
N50 Zr1 N10 111.95(15) . . ?
N50 Zr1 C54 30.7(3) . . ?
N50 Zr1 C2A 111.1(6) . . ?
N50 Zr1 C54C 29.6(3) . . ?
N30 Zr1 S1 115.64(11) . . ?
N30 Zr1 N10 106.69(16) . . ?
N30 Zr1 N50 107.82(16) . . ?
N30 Zr1 C54 116.7(3) . . ?
N30 Zr1 C2A 105.5(6) . . ?
N30 Zr1 C54C 108.4(3) . . ?
C2A Zr1 C54C 83.0(6) . . ?
N10A Zr1A N50A 108.18(16) . . ?
N10A Zr1A N30A 107.50(16) . . ?
N10A Zr1A C54A 115.1(3) . . ?
N10A Zr1A C2 105.3(3) . . ?
N10A Zr1A S1A 114.38(16) . . ?
N10A Zr1A C54B 108.5(4) . . ?
N50A Zr1A N30A 112.91(15) . . ?
N50A Zr1A C54A 30.5(3) . . ?
N50A Zr1A C2 110.1(2) . . ?
N50A Zr1A S1A 117.96(16) . . ?
N50A Zr1A C54B 28.8(4) . . ?
N30A Zr1A C54A 130.6(3) . . ?
N30A Zr1A C2 112.5(3) . . ?
N30A Zr1A S1A 95.02(16) . . ?
N30A Zr1A C54B 135.0(4) . . ?
C2 Zr1A C54A 79.7(3) . . ?
S1A Zr1A C54B 93.8(4) . . ?
C2 As2 As1 96.8(3) . . ?
C1 As1 As2 95.6(2) . . ?
C2 S2 C1 107.8(4) . . ?
C1 S1 Zr1 105.2(3) . . ?
C10 N10 Zr1 125.4(3) . . ?
C14 N10 Zr1 121.4(3) . . ?
C14 N10 C10 113.2(4) . . ?
C10A N10A Zr1A 127.7(3) . . ?
C10A N10A C14B 116.7(9) . . ?
C14A N10A Zr1A 118.7(4) . . ?
C14A N10A C10A 113.6(5) . . ?
C14B N10A Zr1A 113.9(8) . . ?
C54 N50 Zr1 103.7(5) . . ?
C54 N50 C50 116.4(6) . . ?
C50 N50 Zr1 139.3(3) . . ?
C54C N50 Zr1 106.3(6) . . ?
C54C N50 C50 114.1(7) . . ?
C18 C17 H17 119.6 . . ?
C18 C17 C16 120.7(5) . . ?
C16 C17 H17 119.6 . . ?
C54A N50A Zr1A 104.4(5) . . ?
C54A N50A C50A 116.5(6) . . ?
C50A N50A Zr1A 138.9(3) . . ?
C54B N50A Zr1A 105.3(8) . . ?
C54B N50A C50A 115.5(9) . . ?
C34 C35 H35 119.1 . . ?
C34 C35 C36 121.7(7) . . ?
C36 C35 H35 119.1 . . ?
H12A C12 H12B 109.5 . . ?
H12A C12 H12C 109.5 . . ?
H12B C12 H12C 109.5 . . ?
C10 C12 H12A 109.5 . . ?
C10 C12 H12B 109.5 . . ?
C10 C12 H12C 109.5 . . ?
N10 C10 C12 111.4(4) . . ?
N10 C10 C11 107.5(4) . . ?
N10 C10 C13 110.8(4) . . ?
C11 C10 C12 108.1(4) . . ?
C13 C10 C12 110.2(4) . . ?
C13 C10 C11 108.7(4) . . ?
C14 C15 H15 119.2 . . ?
C16 C15 H15 119.2 . . ?
C16 C15 C14 121.7(5) . . ?
C10 C11 H11A 109.5 . . ?
C10 C11 H11B 109.5 . . ?
C10 C11 H11C 109.5 . . ?
H11A C11 H11B 109.5 . . ?
H11A C11 H11C 109.5 . . ?
H11B C11 H11C 109.5 . . ?
C14 C19 H19 119.3 . . ?
C18 C19 H19 119.3 . . ?
C18 C19 C14 121.4(4) . . ?
C34A N30A Zr1A 121.5(3) . . ?
C34A N30A C30A 113.8(4) . . ?
C30A N30A Zr1A 124.6(3) . . ?
C15 C14 N10 120.3(4) . . ?
C15 C14 C19 118.0(4) . . ?
C19 C14 N10 121.7(4) . . ?
C39A C34A N30A 122.3(4) . . ?
C39A C34A C35A 118.5(4) . . ?
C35A C34A N30A 119.2(4) . . ?
C17 C18 C19 118.9(5) . . ?
C17 C18 C21 119.9(5) . . ?
C19 C18 C21 121.2(5) . . ?
C34 N30 Zr1 118.9(3) . . ?
C34 N30 C30 112.7(4) . . ?
C30 N30 Zr1 128.4(3) . . ?
H53A C53 H53B 109.5 . . ?
H53A C53 H53C 109.5 . . ?
H53B C53 H53C 109.5 . . ?
C50 C53 H53A 109.5 . . ?
C50 C53 H53B 109.5 . . ?
C50 C53 H53C 109.5 . . ?
H20A C20 H20B 109.5 . . ?
H20A C20 H20C 109.5 . . ?
H20B C20 H20C 109.5 . . ?
C16 C20 H20A 109.5 . . ?
C16 C20 H20B 109.5 . . ?
C16 C20 H20C 109.5 . . ?
H33A C33A H33B 109.5 . . ?
H33A C33A H33C 109.5 . . ?
H33B C33A H33C 109.5 . . ?
C30A C33A H33A 109.5 . . ?
C30A C33A H33B 109.5 . . ?
C30A C33A H33C 109.5 . . ?
C35 C34 N30 119.3(5) . . ?
C35 C34 C39 119.1(5) . . ?
C39 C34 N30 121.6(5) . . ?
C18 C21 H21A 109.5 . . ?
C18 C21 H21B 109.5 . . ?
C18 C21 H21C 109.5 . . ?
H21A C21 H21B 109.5 . . ?
H21A C21 H21C 109.5 . . ?
H21B C21 H21C 109.5 . . ?
H11D C11A H11E 109.5 . . ?
H11D C11A H11F 109.5 . . ?
H11E C11A H11F 109.5 . . ?
C10A C11A H11D 109.5 . . ?
C10A C11A H11E 109.5 . . ?
C10A C11A H11F 109.5 . . ?
C58A C59A H59A 119.8 . . ?
C58A C59A C54A 120.4(12) . . ?
C54A C59A H59A 119.8 . . ?
N50 C54 Zr1 45.6(4) . . ?
C59 C54 Zr1 116.6(9) . . ?
C59 C54 N50 118.0(11) . . ?
C55 C54 Zr1 105.0(10) . . ?
C55 C54 N50 125.1(10) . . ?
C55 C54 C59 116.8(13) . . ?
C10 C13 H13A 109.5 . . ?
C10 C13 H13B 109.5 . . ?
C10 C13 H13C 109.5 . . ?
H13A C13 H13B 109.5 . . ?
H13A C13 H13C 109.5 . . ?
H13B C13 H13C 109.5 . . ?
H32A C32A H32B 109.5 . . ?
H32A C32A H32C 109.5 . . ?
H32B C32A H32C 109.5 . . ?
C30A C32A H32A 109.5 . . ?
C30A C32A H32B 109.5 . . ?
C30A C32A H32C 109.5 . . ?
C59A C58A C61A 120.4(11) . . ?
C59A C58A C57A 122.3(13) . . ?
C57A C58A C61A 117.3(13) . . ?
N50 C50 C53 111.0(4) . . ?
N50 C50 C51 110.7(4) . . ?
N50 C50 C52 107.1(4) . . ?
C51 C50 C53 108.7(4) . . ?
C52 C50 C53 108.9(4) . . ?
C52 C50 C51 110.3(4) . . ?
C34A C39A H39A 119.2 . . ?
C34A C39A C38A 121.6(4) . . ?
C38A C39A H39A 119.2 . . ?
N30A C30A C33A 111.7(4) . . ?
N30A C30A C32A 110.6(4) . . ?
N30A C30A C31A 108.2(4) . . ?
C33A C30A C32A 109.2(4) . . ?
C33A C30A C31A 108.5(4) . . ?
C31A C30A C32A 108.5(4) . . ?
C30A C31A H31A 109.5 . . ?
C30A C31A H31B 109.5 . . ?
C30A C31A H31C 109.5 . . ?
H31A C31A H31B 109.5 . . ?
H31A C31A H31C 109.5 . . ?
H31B C31A H31C 109.5 . . ?
C50 C51 H51A 109.5 . . ?
C50 C51 H51B 109.5 . . ?
C50 C51 H51C 109.5 . . ?
H51A C51 H51B 109.5 . . ?
H51A C51 H51C 109.5 . . ?
H51B C51 H51C 109.5 . . ?
C17 C16 C20 120.1(5) . . ?
C15 C16 C17 119.2(5) . . ?
C15 C16 C20 120.6(5) . . ?
C54 C59 H59 119.1 . . ?
C58 C59 C54 121.7(13) . . ?
C58 C59 H59 119.1 . . ?
C39A C38A C41A 120.1(5) . . ?
C37A C38A C39A 118.2(5) . . ?
C37A C38A C41A 121.6(5) . . ?
H33D C33 H33E 109.5 . . ?
H33D C33 H33F 109.5 . . ?
H33E C33 H33F 109.5 . . ?
C30 C33 H33D 109.5 . . ?
C30 C33 H33E 109.5 . . ?
C30 C33 H33F 109.5 . . ?
C16A C15A H15A 119.6 . . ?
C16A C15A C14A 120.8(8) . . ?
C14A C15A H15A 119.6 . . ?
C15A C16A C20A 119.4(9) . . ?
C17A C16A C15A 119.5(9) . . ?
C17A C16A C20A 121.1(9) . . ?
C50 C52 H52A 109.5 . . ?
C50 C52 H52B 109.5 . . ?
C50 C52 H52C 109.5 . . ?
H52A C52 H52B 109.5 . . ?
H52A C52 H52C 109.5 . . ?
H52B C52 H52C 109.5 . . ?
N10A C10A C11A 108.6(4) . . ?
N10A C10A C13A 110.5(4) . . ?
N10A C10A C12A 110.8(4) . . ?
C11A C10A C13A 108.4(5) . . ?
C11A C10A C12A 108.0(4) . . ?
C13A C10A C12A 110.6(5) . . ?
H40A C40 H40B 109.5 . . ?
H40A C40 H40C 109.5 . . ?
H40B C40 H40C 109.5 . . ?
C36 C40 H40A 109.5 . . ?
C36 C40 H40B 109.5 . . ?
C36 C40 H40C 109.5 . . ?
N50A C54A Zr1A 45.0(4) . . ?
C59A C54A Zr1A 104.8(10) . . ?
C59A C54A N50A 122.5(10) . . ?
C55A C54A Zr1A 114.2(10) . . ?
C55A C54A N50A 117.4(11) . . ?
C55A C54A C59A 120.0(13) . . ?
C35A C36A C40A 120.0(5) . . ?
C37A C36A C35A 118.4(5) . . ?
C37A C36A C40A 121.6(5) . . ?
C14A C19A H19A 119.5 . . ?
C14A C19A C18A 120.9(8) . . ?
C18A C19A H19A 119.5 . . ?
C58A C61A H61A 109.5 . . ?
C58A C61A H61B 109.5 . . ?
C58A C61A H61C 109.5 . . ?
H61A C61A H61B 109.5 . . ?
H61A C61A H61C 109.5 . . ?
H61B C61A H61C 109.5 . . ?
H31D C31 H31E 109.5 . . ?
H31D C31 H31F 109.5 . . ?
H31E C31 H31F 109.5 . . ?
C30 C31 H31D 109.5 . . ?
C30 C31 H31E 109.5 . . ?
C30 C31 H31F 109.5 . . ?
C36 C37 H37 118.7 . . ?
C38 C37 H37 118.7 . . ?
C38 C37 C36 122.6(6) . . ?
C34A C35A C36A 120.9(5) . . ?
C34A C35A H35A 119.6 . . ?
C36A C35A H35A 119.6 . . ?
H53D C53A H53E 109.5 . . ?
H53D C53A H53F 109.5 . . ?
H53E C53A H53F 109.5 . . ?
C50A C53A H53D 109.5 . . ?
C50A C53A H53E 109.5 . . ?
C50A C53A H53F 109.5 . . ?
C10A C13A H13D 109.5 . . ?
C10A C13A H13E 109.5 . . ?
C10A C13A H13F 109.5 . . ?
H13D C13A H13E 109.5 . . ?
H13D C13A H13F 109.5 . . ?
H13E C13A H13F 109.5 . . ?
N50A C50A C53A 110.4(4) . . ?
N50A C50A C52A 107.2(4) . . ?
N50A C50A C51A 112.3(4) . . ?
C52A C50A C53A 108.9(4) . . ?
C51A C50A C53A 109.1(4) . . ?
C51A C50A C52A 108.8(4) . . ?
N30 C30 C31 107.5(4) . . ?
N30 C30 C32 111.0(4) . . ?
C33 C30 N30 111.0(4) . . ?
C33 C30 C31 109.1(4) . . ?
C33 C30 C32 109.1(4) . . ?
C31 C30 C32 108.9(4) . . ?
C38A C41A H41A 109.5 . . ?
C38A C41A H41B 109.5 . . ?
C38A C41A H41C 109.5 . . ?
H41A C41A H41B 109.5 . . ?
H41A C41A H41C 109.5 . . ?
H41B C41A H41C 109.5 . . ?
H21D C21A H21E 109.5 . . ?
H21D C21A H21F 109.5 . . ?
H21E C21A H21F 109.5 . . ?
C18A C21A H21D 109.5 . . ?
C18A C21A H21E 109.5 . . ?
C18A C21A H21F 109.5 . . ?
C50A C52A H52D 109.5 . . ?
C50A C52A H52E 109.5 . . ?
C50A C52A H52F 109.5 . . ?
H52D C52A H52E 109.5 . . ?
H52D C52A H52F 109.5 . . ?
H52E C52A H52F 109.5 . . ?
C15A C14A N10A 118.2(7) . . ?
C19A C14A N10A 123.4(7) . . ?
C19A C14A C15A 118.4(7) . . ?
C30 C32 H32D 109.5 . . ?
C30 C32 H32E 109.5 . . ?
C30 C32 H32F 109.5 . . ?
H32D C32 H32E 109.5 . . ?
H32D C32 H32F 109.5 . . ?
H32E C32 H32F 109.5 . . ?
C35 C36 C40 119.4(8) . . ?
C37 C36 C35 116.7(7) . . ?
C37 C36 C40 123.8(7) . . ?
C38A C37A C36A 122.3(5) . . ?
C38A C37A H37A 118.8 . . ?
C36A C37A H37A 118.8 . . ?
C37 C38 C41 120.6(6) . . ?
C39 C38 C37 118.3(7) . . ?
C39 C38 C41 121.1(8) . . ?
C58 C57 H57 117.7 . . ?
C58 C57 C56 124.7(15) . . ?
C56 C57 H57 117.7 . . ?
C34 C39 H39 119.3 . . ?
C38 C39 C34 121.5(7) . . ?
C38 C39 H39 119.3 . . ?
C10A C12A H12D 109.5 . . ?
C10A C12A H12E 109.5 . . ?
C10A C12A H12F 109.5 . . ?
H12D C12A H12E 109.5 . . ?
H12D C12A H12F 109.5 . . ?
H12E C12A H12F 109.5 . . ?
C58A C57A H57A 119.8 . . ?
C58A C57A C56A 120.5(15) . . ?
C56A C57A H57A 119.8 . . ?
C19A C18A C21A 119.8(9) . . ?
C17A C18A C19A 118.3(9) . . ?
C17A C18A C21A 122.0(9) . . ?
C57A C56A C55A 116.7(13) . . ?
C57A C56A C60A 127.7(16) . . ?
C55A C56A C60A 115.5(15) . . ?
H61D C61 H61E 109.5 . . ?
H61D C61 H61F 109.5 . . ?
H61E C61 H61F 109.5 . . ?
C58 C61 H61D 109.5 . . ?
C58 C61 H61E 109.5 . . ?
C58 C61 H61F 109.5 . . ?
C16A C17A H17A 119.0 . . ?
C18A C17A C16A 122.0(9) . . ?
C18A C17A H17A 119.0 . . ?
C16A C20A H20D 109.5 . . ?
C16A C20A H20E 109.5 . . ?
C16A C20A H20F 109.5 . . ?
H20D C20A H20E 109.5 . . ?
H20D C20A H20F 109.5 . . ?
H20E C20A H20F 109.5 . . ?
C50A C51A H51D 109.5 . . ?
C50A C51A H51E 109.5 . . ?
C50A C51A H51F 109.5 . . ?
H51D C51A H51E 109.5 . . ?
H51D C51A H51F 109.5 . . ?
H51E C51A H51F 109.5 . . ?
C54A C55A C56A 120.0(13) . . ?
C54A C55A H55A 120.0 . . ?
C56A C55A H55A 120.0 . . ?
C54 C55 H55 118.5 . . ?
C54 C55 C56 122.9(12) . . ?
C56 C55 H55 118.5 . . ?
C59 C58 C61 123.0(15) . . ?
C57 C58 C59 118.1(14) . . ?
C57 C58 C61 118.9(16) . . ?
H60A C60 H60B 109.5 . . ?
H60A C60 H60C 109.5 . . ?
H60B C60 H60C 109.5 . . ?
C56 C60 H60A 109.5 . . ?
C56 C60 H60B 109.5 . . ?
C56 C60 H60C 109.5 . . ?
C56A C60A H60D 109.5 . . ?
C56A C60A H60E 109.5 . . ?
C56A C60A H60F 109.5 . . ?
H60D C60A H60E 109.5 . . ?
H60D C60A H60F 109.5 . . ?
H60E C60A H60F 109.5 . . ?
S2 C1 As1 119.4(4) . . ?
S2 C1 S1 116.1(5) . . ?
S1 C1 As1 124.5(5) . . ?
C57 C56 C55 115.7(13) . . ?
C57 C56 C60 124.9(12) . . ?
C55 C56 C60 119.2(12) . . ?
C38 C41 H41D 109.5 . . ?
C38 C41 H41E 109.5 . . ?
C38 C41 H41F 109.5 . . ?
H41D C41 H41E 109.5 . . ?
H41D C41 H41F 109.5 . . ?
H41E C41 H41F 109.5 . . ?
C36A C40A H40D 109.5 . . ?
C36A C40A H40E 109.5 . . ?
C36A C40A H40F 109.5 . . ?
H40D C40A H40E 109.5 . . ?
H40D C40A H40F 109.5 . . ?
H40E C40A H40F 109.5 . . ?
As2 C2 Zr1A 123.8(4) . . ?
S2 C2 Zr1A 115.4(5) . . ?
S2 C2 As2 120.1(5) . . ?
C1A As1A As2A 95.7(6) . . ?
C2A As2A As1A 97.2(6) . . ?
C2A S2A C1A 108.3(10) . . ?
C1A S1A Zr1A 102.7(7) . . ?
As2A C2A Zr1 123.0(11) . . ?
S2A C2A Zr1 117.7(12) . . ?
S2A C2A As2A 117.6(11) . . ?
As1A C1A S1A 126.5(11) . . ?
S2A C1A As1A 121.0(11) . . ?
S2A C1A S1A 112.4(13) . . ?
C16B C15B H15B 122.1 . . ?
C14B C15B H15B 122.1 . . ?
C14B C15B C16B 116(2) . . ?
C18B C19B H19B 119.9 . . ?
C18B C19B C14B 120(2) . . ?
C14B C19B H19B 119.9 . . ?
C19B C18B C21B 120(2) . . ?
C17B C18B C19B 115(2) . . ?
C17B C18B C21B 125(2) . . ?
C18B C17B H17B 116.0 . . ?
C18B C17B C16B 128(2) . . ?
C16B C17B H17B 116.0 . . ?
C15B C16B C20B 114(2) . . ?
C17B C16B C15B 117(2) . . ?
C17B C16B C20B 130(2) . . ?
C16B C20B H20G 109.5 . . ?
C16B C20B H20H 109.5 . . ?
C16B C20B H20I 109.5 . . ?
H20G C20B H20H 109.5 . . ?
H20G C20B H20I 109.5 . . ?
H20H C20B H20I 109.5 . . ?
C18B C21B H21G 109.5 . . ?
C18B C21B H21H 109.5 . . ?
C18B C21B H21I 109.5 . . ?
H21G C21B H21H 109.5 . . ?
H21G C21B H21I 109.5 . . ?
H21H C21B H21I 109.5 . . ?
C15B C14B N10A 123.6(17) . . ?
C15B C14B C19B 124(2) . . ?
C19B C14B N10A 111.9(17) . . ?
H60G C60B H60H 109.5 . . ?
H60G C60B H60I 109.5 . . ?
H60H C60B H60I 109.5 . . ?
C56B C60B H60G 109.5 . . ?
C56B C60B H60H 109.5 . . ?
C56B C60B H60I 109.5 . . ?
C57B C56B C60B 116.9(19) . . ?
C57B C56B C55B 121(2) . . ?
C55B C56B C60B 122.2(19) . . ?
C56B C57B H57B 118.2 . . ?
C58B C57B C56B 124(2) . . ?
C58B C57B H57B 118.2 . . ?
C57B C58B C61B 122(2) . . ?
C57B C58B C59B 114(2) . . ?
C59B C58B C61B 123.3(19) . . ?
C58B C61B H61G 109.5 . . ?
C58B C61B H61H 109.5 . . ?
C58B C61B H61I 109.5 . . ?
H61G C61B H61H 109.5 . . ?
H61G C61B H61I 109.5 . . ?
H61H C61B H61I 109.5 . . ?
C58B C59B H59B 117.6 . . ?
C54B C59B C58B 124.8(19) . . ?
C54B C59B H59B 117.6 . . ?
C56B C55B H55B 119.6 . . ?
C56B C55B C54B 121(2) . . ?
C54B C55B H55B 119.6 . . ?
N50A C54B Zr1A 45.9(6) . . ?
N50A C54B C59B 117.0(17) . . ?
N50A C54B C55B 127.0(17) . . ?
C59B C54B Zr1A 104.9(16) . . ?
C55B C54B Zr1A 113.8(15) . . ?
C55B C54B C59B 116(2) . . ?
N50 C54C Zr1 44.1(5) . . ?
C55C C54C Zr1 115.8(12) . . ?
C55C C54C N50 124.1(13) . . ?
C55C C54C C59C 121.9(16) . . ?
C59C C54C Zr1 102.1(12) . . ?
C59C C54C N50 113.9(13) . . ?
C54C C55C H4 120.3 . . ?
C54C C55C C56C 119.3(15) . . ?
C56C C55C H4 120.3 . . ?
C56C C57C H5 118.5 . . ?
C56C C57C C58C 123.0(17) . . ?
C58C C57C H5 118.5 . . ?
H6A C60C H6B 109.5 . . ?
H6A C60C H6C 109.5 . . ?
H6B C60C H6C 109.5 . . ?
C56C C60C H6A 109.5 . . ?
C56C C60C H6B 109.5 . . ?
C56C C60C H6C 109.5 . . ?
C54C C59C H7 120.6 . . ?
C58C C59C C54C 118.9(15) . . ?
C58C C59C H7 120.6 . . ?
C55C C56C C60C 117.3(15) . . ?
C57C C56C C55C 119.1(16) . . ?
C57C C56C C60C 123.6(15) . . ?
H9A C61C H9B 109.5 . . ?
H9A C61C H9C 109.5 . . ?
H9B C61C H9C 109.5 . . ?
C58C C61C H9A 109.5 . . ?
C58C C61C H9B 109.5 . . ?
C58C C61C H9C 109.5 . . ?
C57C C58C C59C 117.8(17) . . ?
C57C C58C C61C 125.2(18) . . ?
C59C C58C C61C 117.0(17) . . ?

loop_
_geom_torsion_atom_site_label_1
_geom_torsion_atom_site_label_2
_geom_torsion_atom_site_label_3
_geom_torsion_atom_site_label_4
_geom_torsion
_geom_torsion_site_symmetry_1
_geom_torsion_site_symmetry_2
_geom_torsion_site_symmetry_3
_geom_torsion_site_symmetry_4
_geom_torsion_publ_flag
Zr1 S1 C1 As1 18.8(5) . . . . ?
Zr1 S1 C1 S2 -163.4(3) . . . . ?
Zr1 N10 C10 C12 114.7(4) . . . . ?
Zr1 N10 C10 C11 -3.6(5) . . . . ?
Zr1 N10 C10 C13 -122.3(4) . . . . ?
Zr1 N10 C14 C15 78.8(5) . . . . ?
Zr1 N10 C14 C19 -101.4(5) . . . . ?
Zr1 N50 C54 C59 -100.9(11) . . . . ?
Zr1 N50 C54 C55 75.8(14) . . . . ?
Zr1 N50 C50 C53 119.0(5) . . . . ?
Zr1 N50 C50 C51 -120.1(5) . . . . ?
Zr1 N50 C50 C52 0.2(7) . . . . ?
Zr1 N50 C54C C55C -93.3(16) . . . . ?
Zr1 N50 C54C C59C 82.5(15) . . . . ?
Zr1 N30 C34 C35 -83.8(5) . . . . ?
Zr1 N30 C34 C39 94.2(5) . . . . ?
Zr1 N30 C30 C33 123.3(4) . . . . ?
Zr1 N30 C30 C31 4.0(6) . . . . ?
Zr1 N30 C30 C32 -115.1(4) . . . . ?
Zr1 C54 C59 C58 123.3(14) . . . . ?
Zr1 C54 C55 C56 -129.5(16) . . . . ?
Zr1 C54C C55C C56C 124.3(16) . . . . ?
Zr1 C54C C59C C58C -131.2(18) . . . . ?
Zr1A N10A C10A C11A -2.4(6) . . . . ?
Zr1A N10A C10A C13A 116.3(4) . . . . ?
Zr1A N10A C10A C12A -120.8(4) . . . . ?
Zr1A N10A C14A C15A 87.5(8) . . . . ?
Zr1A N10A C14A C19A -92.7(8) . . . . ?
Zr1A N10A C14B C15B 80(2) . . . . ?
Zr1A N10A C14B C19B -101.2(16) . . . . ?
Zr1A N50A C54A C59A -78.0(13) . . . . ?
Zr1A N50A C54A C55A 97.8(12) . . . . ?
Zr1A N50A C50A C53A 120.4(5) . . . . ?
Zr1A N50A C50A C52A 1.9(7) . . . . ?
Zr1A N50A C50A C51A -117.5(5) . . . . ?
Zr1A N50A C54B C59B -84.7(19) . . . . ?
Zr1A N50A C54B C55B 88(2) . . . . ?
Zr1A N30A C34A C39A 104.0(5) . . . . ?
Zr1A N30A C34A C35A -75.9(5) . . . . ?
Zr1A N30A C30A C33A -116.0(4) . . . . ?
Zr1A N30A C30A C32A 122.0(4) . . . . ?
Zr1A N30A C30A C31A 3.3(5) . . . . ?
Zr1A C54A C55A C56A -126.0(13) . . . . ?
Zr1A S1A C1A As1A -18.7(13) . . . . ?
Zr1A S1A C1A S2A 163.4(8) . . . . ?
As2 As1 C1 S2 0.7(4) . . . . ?
As2 As1 C1 S1 178.5(4) . . . . ?
As1 As2 C2 Zr1A -164.8(4) . . . . ?
As1 As2 C2 S2 5.4(5) . . . . ?
N50 C54 C59 C58 174.9(12) . . . . ?
N50 C54 C55 C56 -175.2(13) . . . . ?
N50 C54C C55C C56C 174.7(14) . . . . ?
N50 C54C C59C C58C -176.1(16) . . . . ?
N50A C54A C55A C56A -176.2(12) . . . . ?
C35 C34 C39 C38 -1.4(9) . . . . ?
C10 N10 C14 C15 -100.3(5) . . . . ?
C10 N10 C14 C19 79.6(5) . . . . ?
N30A C34A C39A C38A 178.7(5) . . . . ?
N30A C34A C35A C36A -179.9(5) . . . . ?
C14 N10 C10 C12 -66.3(5) . . . . ?
C14 N10 C10 C11 175.4(4) . . . . ?
C14 N10 C10 C13 56.8(5) . . . . ?
C14 C15 C16 C17 -1.2(8) . . . . ?
C14 C15 C16 C20 179.0(6) . . . . ?
C14 C19 C18 C17 -1.0(8) . . . . ?
C14 C19 C18 C21 179.1(5) . . . . ?
C34A N30A C30A C33A 66.1(5) . . . . ?
C34A N30A C30A C32A -55.8(5) . . . . ?
C34A N30A C30A C31A -174.6(4) . . . . ?
C34A C39A C38A C41A -178.2(5) . . . . ?
C34A C39A C38A C37A 1.4(8) . . . . ?
C18 C17 C16 C15 0.5(9) . . . . ?
C18 C17 C16 C20 -179.7(6) . . . . ?
C18 C19 C14 N10 -179.5(5) . . . . ?
C18 C19 C14 C15 0.4(7) . . . . ?
N30 C34 C39 C38 -179.4(5) . . . . ?
C34 C35 C36 C40 -178.2(6) . . . . ?
C34 C35 C36 C37 0.9(9) . . . . ?
C34 N30 C30 C33 -54.7(6) . . . . ?
C34 N30 C30 C31 -174.0(4) . . . . ?
C34 N30 C30 C32 66.9(6) . . . . ?
C59A C58A C57A C56A -2(2) . . . . ?
C59A C54A C55A C56A 0(2) . . . . ?
C54 N50 C50 C53 -71.9(8) . . . . ?
C54 N50 C50 C51 49.0(8) . . . . ?
C54 N50 C50 C52 169.3(7) . . . . ?
C54 C59 C58 C57 0(2) . . . . ?
C54 C59 C58 C61 -178.6(14) . . . . ?
C54 C55 C56 C57 1(2) . . . . ?
C54 C55 C56 C60 176.2(16) . . . . ?
C58A C59A C54A Zr1A 127.7(15) . . . . ?
C58A C59A C54A N50A 173.4(13) . . . . ?
C58A C59A C54A C55A -2(2) . . . . ?
C58A C57A C56A C55A -1(2) . . . . ?
C58A C57A C56A C60A -178.5(15) . . . . ?
C50 N50 C54 Zr1 -172.7(6) . . . . ?
C50 N50 C54 C59 86.4(11) . . . . ?
C50 N50 C54 C55 -96.9(14) . . . . ?
C50 N50 C54C Zr1 175.4(6) . . . . ?
C50 N50 C54C C55C 82.1(17) . . . . ?
C50 N50 C54C C59C -102.1(15) . . . . ?
C39A C34A C35A C36A 0.2(7) . . . . ?
C39A C38A C37A C36A 0.0(9) . . . . ?
C30A N30A C34A C39A -78.1(5) . . . . ?
C30A N30A C34A C35A 102.0(5) . . . . ?
C16 C17 C18 C19 0.6(9) . . . . ?
C16 C17 C18 C21 -179.6(5) . . . . ?
C16 C15 C14 N10 -179.3(5) . . . . ?
C16 C15 C14 C19 0.8(7) . . . . ?
C59 C54 C55 C56 1(2) . . . . ?
C15A C16A C17A C18A 0.3(14) . . . . ?
C16A C15A C14A N10A -177.8(8) . . . . ?
C16A C15A C14A C19A 2.5(13) . . . . ?
C10A N10A C14A C15A -94.1(8) . . . . ?
C10A N10A C14A C19A 85.6(9) . . . . ?
C10A N10A C14B C15B -87(2) . . . . ?
C10A N10A C14B C19B 92.3(17) . . . . ?
C54A N50A C50A C53A -53.5(7) . . . . ?
C54A N50A C50A C52A -172.0(6) . . . . ?
C54A N50A C50A C51A 68.6(8) . . . . ?
C54A C59A C58A C61A -179.3(15) . . . . ?
C54A C59A C58A C57A 3(2) . . . . ?
C19A C18A C17A C16A 1.4(14) . . . . ?
C61A C58A C57A C56A -179.1(13) . . . . ?
C37 C38 C39 C34 1.5(9) . . . . ?
C35A C34A C39A C38A -1.5(7) . . . . ?
C35A C36A C37A C38A -1.1(9) . . . . ?
C50A N50A C54A Zr1A 175.8(6) . . . . ?
C50A N50A C54A C59A 97.8(13) . . . . ?
C50A N50A C54A C55A -86.4(12) . . . . ?
C50A N50A C54B Zr1A -174.6(8) . . . . ?
C50A N50A C54B C59B 100.7(19) . . . . ?
C50A N50A C54B C55B -86(2) . . . . ?
C30 N30 C34 C35 94.4(6) . . . . ?
C30 N30 C34 C39 -87.6(6) . . . . ?
C41A C38A C37A C36A 179.5(6) . . . . ?
C21A C18A C17A C16A -178.1(9) . . . . ?
C14A N10A C10A C11A 179.5(5) . . . . ?
C14A N10A C10A C13A -61.8(7) . . . . ?
C14A N10A C10A C12A 61.1(7) . . . . ?
C14A C15A C16A C17A -2.3(14) . . . . ?
C14A C15A C16A C20A 177.1(8) . . . . ?
C14A C19A C18A C21A 178.3(9) . . . . ?
C14A C19A C18A C17A -1.2(14) . . . . ?
C36 C35 C34 N30 178.2(5) . . . . ?
C36 C35 C34 C39 0.2(9) . . . . ?
C36 C37 C38 C39 -0.4(10) . . . . ?
C36 C37 C38 C41 -179.8(7) . . . . ?
C37A C36A C35A C34A 1.0(8) . . . . ?
C38 C37 C36 C35 -0.8(9) . . . . ?
C38 C37 C36 C40 178.2(6) . . . . ?
C57A C56A C55A C54A 2(2) . . . . ?
C18A C19A C14A N10A 179.6(7) . . . . ?
C18A C19A C14A C15A -0.7(13) . . . . ?
C20A C16A C17A C18A -179.1(9) . . . . ?
C55 C54 C59 C58 -2(2) . . . . ?
C58 C57 C56 C55 -3(2) . . . . ?
C58 C57 C56 C60 -177.9(14) . . . . ?
C60A C56A C55A C54A 179.8(15) . . . . ?
C1 S2 C2 Zr1A 165.5(4) . . . . ?
C1 S2 C2 As2 -5.5(6) . . . . ?
C56 C57 C58 C59 2(2) . . . . ?
C56 C57 C58 C61 -178.9(14) . . . . ?
C41 C38 C39 C34 -179.0(6) . . . . ?
C40A C36A C35A C34A -179.1(6) . . . . ?
C40A C36A C37A C38A 179.0(6) . . . . ?
C2 S2 C1 As1 2.4(5) . . . . ?
C2 S2 C1 S1 -175.6(5) . . . . ?
As1A As2A C2A Zr1 162.9(10) . . . . ?
As1A As2A C2A S2A -2.3(12) . . . . ?
As2A As1A C1A S2A -0.6(11) . . . . ?
As2A As1A C1A S1A -178.3(11) . . . . ?
C2A S2A C1A As1A -0.7(13) . . . . ?
C2A S2A C1A S1A 177.3(11) . . . . ?
C1A S2A C2A Zr1 -163.9(11) . . . . ?
C1A S2A C2A As2A 2.1(14) . . . . ?
C19B C18B C17B C16B -1(4) . . . . ?
C18B C19B C14B N10A -177.7(18) . . . . ?
C18B C19B C14B C15B 1(4) . . . . ?
C18B C17B C16B C15B 1(4) . . . . ?
C18B C17B C16B C20B -176(2) . . . . ?
C16B C15B C14B N10A 177.6(17) . . . . ?
C16B C15B C14B C19B -1(3) . . . . ?
C21B C18B C17B C16B -178(2) . . . . ?
C14B N10A C10A C11A 161.9(10) . . . . ?
C14B N10A C10A C13A -79.4(10) . . . . ?
C14B N10A C10A C12A 43.5(11) . . . . ?
C14B C15B C16B C17B 0(3) . . . . ?
C14B C15B C16B C20B 178(2) . . . . ?
C14B C19B C18B C17B 0(3) . . . . ?
C14B C19B C18B C21B 177(2) . . . . ?
C60B C56B C57B C58B -169(2) . . . . ?
C60B C56B C55B C54B 170(2) . . . . ?
C56B C57B C58B C61B 177(2) . . . . ?
C56B C57B C58B C59B -4(3) . . . . ?
C56B C55B C54B Zr1A -120(2) . . . . ?
C56B C55B C54B N50A -171.6(19) . . . . ?
C56B C55B C54B C59B 2(3) . . . . ?
C57B C56B C55B C54B -4(4) . . . . ?
C57B C58B C59B C54B 2(4) . . . . ?
C58B C59B C54B Zr1A 125(2) . . . . ?
C58B C59B C54B N50A 173(2) . . . . ?
C58B C59B C54B C55B -1(4) . . . . ?
C61B C58B C59B C54B -179(2) . . . . ?
C55B C56B C57B C58B 6(3) . . . . ?
C54B N50A C50A C53A -67.6(10) . . . . ?
C54B N50A C50A C52A 173.9(9) . . . . ?
C54B N50A C50A C51A 54.5(10) . . . . ?
C54C N50 C50 C53 -54.2(8) . . . . ?
C54C N50 C50 C51 66.7(8) . . . . ?
C54C N50 C50 C52 -173.0(7) . . . . ?
C54C C55C C56C C57C 0(3) . . . . ?
C54C C55C C56C C60C -178.6(17) . . . . ?
C54C C59C C58C C57C 1(3) . . . . ?
C54C C59C C58C C61C 178.4(17) . . . . ?
C55C C54C C59C C58C 0(3) . . . . ?
C59C C54C C55C C56C -1(3) . . . . ?
C56C C57C C58C C59C -2(3) . . . . ?
C56C C57C C58C C61C -178.6(17) . . . . ?
C58C C57C C56C C55C 1(3) . . . . ?
C58C C57C C56C C60C 179.9(17) . . . . ?

_shelx_res_file                  
;
TITL sh_466n_0m_a.res in P1
    sh_466n_0m.res
    created by SHELXL-2019/1 at 12:20:04 on 28-Apr-2024
REM Old TITL SH_466n_0m in P-1
REM SHELXT solution in P1: R1 0.122, Rweak 0.014, Alpha 0.000
REM <I/s> 0.000 for 0 systematic absences, Orientation as input
REM Flack x = 0.365 ( 0.002 ) from 6088 Parsons' quotients
REM Formula found by SHELXT: C62 N19 S2 As2 Zr2
CELL 0.71073 11.1162 12.8946 13.8469 89.101 85.031 74.376
ZERR 1 0.0004 0.0006 0.0006 0.002 0.002 0.002
LATT -1
SFAC C H As N S Zr
UNIT 74 108 2 6 2 2
SIMU 0.01 0.01 1.9 S1A As1A C1A As2A C2A S2A
SIMU 0.01 0.01 1.7 C15A C16A C19A C21A C14A C18A C17A C15B C19B C18B C17B =
 C16B C21B C14B C20A C20B
ISOR 0.001 0.002 C14B
SIMU 0.01 0.01 1.9 C59A C58A C54A C61A C57A C56A C55A C60A C60B C56B C57B =
 C58B C61B C59B C55B C54B
SIMU 0.01 0.01 1.9 C54 C59 C57 C61 C55 C58 C60 C56 C3 C4 C5 C7 C8 C9 C1B C6
ISOR 0.001 0.002 C54B
ISOR 0.001 0.002 C3
ISOR 0.001 0.002 C54A

L.S. 10
PLAN  15
SIZE 0.15 0.2 0.24
TEMP -120.15
CONF
BOND
list 4
MORE -1
BOND $H
fmap 2
acta
TWIN -1 0 0 0 -1 0 0 0 -1 2
OMIT -5 -1 0
OMIT 0 -1 -1
OMIT 0 1 -1
OMIT 1 1 0
OMIT 2 -1 -2
OMIT 2 1 -1
REM <olex2.extras>
REM <HklSrc "%.\\SH_466n_0m.hkl">
REM </olex2.extras>

WGHT    0.025900    0.541700
BASF   0.25743
FVAR       0.66893   0.69323   0.72516   0.59731   0.54237
ZR1   6    0.707221    0.238841    0.318279    11.00000    0.01529    0.01737 =
         0.01918   -0.00376   -0.00003   -0.00455
ZR1A  6    0.292510    0.740890    0.678951    11.00000    0.01543    0.01647 =
         0.01871   -0.00322    0.00077   -0.00440
PART 1
AS2   3    0.455686    0.688235    0.436948    21.00000    0.02852    0.02481 =
         0.02924   -0.00501    0.00625   -0.00506
AS1   3    0.536662    0.520761    0.360512    21.00000    0.02871    0.02868 =
         0.02634   -0.00972    0.00606   -0.00649
S2    5    0.462624    0.504373    0.579095    21.00000    0.02228    0.02279 =
         0.02155   -0.00737    0.00211   -0.00219
S1    5    0.563756    0.300091    0.474165    21.00000    0.02199    0.02359 =
         0.02608   -0.00860    0.00295   -0.00175
PART 0
N10   4    0.717781    0.076047    0.333006    11.00000    0.01982    0.02084 =
         0.02107   -0.00169   -0.00151   -0.00842
N10A  4    0.374693    0.688024    0.804754    11.00000    0.02407    0.02999 =
         0.02427    0.00315   -0.00331   -0.00501
N50   4    0.881608    0.266554    0.307905    11.00000    0.01856    0.01872 =
         0.03235   -0.00308   -0.00301   -0.00623
C17   1    0.579773   -0.090007    0.125932    11.00000    0.03749    0.03908 =
         0.03276   -0.01536   -0.00800   -0.01568
AFIX  43
H17   2    0.549460   -0.127259    0.078948    11.00000   -1.20000
AFIX   0
N50A  4    0.117976    0.712986    0.688503    11.00000    0.02075    0.01952 =
         0.02471   -0.00055    0.00052   -0.00847
C35   1    0.721591    0.416384    0.105462    11.00000    0.03675    0.05136 =
         0.04649    0.01506   -0.00716   -0.01478
AFIX  43
H35   2    0.680532    0.467738    0.154332    11.00000   -1.20000
AFIX   0
C12   1    0.677298   -0.034381    0.476669    11.00000    0.03142    0.04146 =
         0.02824    0.01112   -0.00540   -0.01355
AFIX 137
H12A  2    0.606128    0.027042    0.496519    11.00000   -1.50000
H12B  2    0.714472   -0.069733    0.534334    11.00000   -1.50000
H12C  2    0.648304   -0.085771    0.439628    11.00000   -1.50000
AFIX   0
C10   1    0.775597    0.005127    0.413509    11.00000    0.02005    0.02497 =
         0.02268    0.00428   -0.00116   -0.00637
C15   1    0.738692   -0.014059    0.175415    11.00000    0.02768    0.03129 =
         0.02593   -0.00769    0.00468   -0.01321
AFIX  43
H15   2    0.818096    0.000079    0.162546    11.00000   -1.20000
AFIX   0
C11   1    0.831218    0.072473    0.476846    11.00000    0.02642    0.02295 =
         0.02512    0.00171   -0.00748   -0.00687
AFIX 137
H11A  2    0.890843    0.102322    0.436917    11.00000   -1.50000
H11B  2    0.874703    0.027103    0.527450    11.00000   -1.50000
H11C  2    0.763952    0.131392    0.506986    11.00000   -1.50000
AFIX   0
C19   1    0.554020   -0.003618    0.280435    11.00000    0.02600    0.02542 =
         0.02187   -0.00508   -0.00020   -0.00824
AFIX  43
H19   2    0.505115    0.019036    0.339861    11.00000   -1.20000
AFIX   0
N30A  4    0.285097    0.903241    0.664587    11.00000    0.02142    0.01879 =
         0.01501   -0.00314   -0.00099   -0.00458
C14   1    0.669903    0.019396    0.262853    11.00000    0.02396    0.01861 =
         0.02412   -0.00012   -0.00321   -0.00574
C34A  1    0.333166    0.958796    0.734727    11.00000    0.02479    0.01795 =
         0.01969   -0.00340   -0.00148   -0.00656
C18   1    0.508920   -0.058863    0.212905    11.00000    0.02892    0.03311 =
         0.03602   -0.00020   -0.00560   -0.01516
N30   4    0.628066    0.286988    0.191397    11.00000    0.01733    0.02979 =
         0.02541    0.00065   -0.00172   -0.00695
C53   1    1.052491    0.296269    0.189775    11.00000    0.02592    0.04230 =
         0.04148    0.01068   -0.00143   -0.01325
AFIX 137
H53A  2    1.057299    0.360202    0.224940    11.00000   -1.50000
H53B  2    0.991633    0.317766    0.141124    11.00000   -1.50000
H53C  2    1.135096    0.260831    0.157562    11.00000   -1.50000
AFIX   0
C20   1    0.771534   -0.101690    0.010222    11.00000    0.05768    0.08921 =
         0.04061   -0.02764    0.01563   -0.03129
AFIX 137
H20A  2    0.799976   -0.180473    0.006536    11.00000   -1.50000
H20B  2    0.844409   -0.072242    0.005314    11.00000   -1.50000
H20C  2    0.719548   -0.074436   -0.043165    11.00000   -1.50000
AFIX   0
C33A  1    0.323408    1.014572    0.520893    11.00000    0.02463    0.03571 =
         0.02699    0.00544   -0.00295   -0.01262
AFIX 137
H33A  2    0.389636    0.953001    0.493726    11.00000   -1.50000
H33B  2    0.360073    1.058810    0.560154    11.00000   -1.50000
H33C  2    0.282727    1.057924    0.468065    11.00000   -1.50000
AFIX   0
C34   1    0.704776    0.314338    0.110486    11.00000    0.02315    0.04365 =
         0.02971    0.01173   -0.00813   -0.00935
C21   1    0.384028   -0.085010    0.232945    11.00000    0.03512    0.05709 =
         0.04573   -0.00702   -0.00779   -0.02693
AFIX 137
H21A  2    0.375189   -0.108134    0.300332    11.00000   -1.50000
H21B  2    0.380383   -0.142988    0.189307    11.00000   -1.50000
H21C  2    0.315817   -0.020801    0.222144    11.00000   -1.50000
AFIX   0
C11A  1    0.579475    0.700775    0.733463    11.00000    0.02562    0.03535 =
         0.03597   -0.00045   -0.00183   -0.01119
AFIX 137
H11D  2    0.580900    0.648881    0.682136    11.00000   -1.50000
H11E  2    0.665579    0.697326    0.746901    11.00000   -1.50000
H11F  2    0.537842    0.773546    0.712428    11.00000   -1.50000
AFIX   0
PART 1
C59A  1    0.130306    0.639082    0.519546    41.00000    0.02257    0.02329 =
         0.02950   -0.00477   -0.00079   -0.00872
AFIX  43
H59A  2    0.112379    0.710043    0.494349    41.00000   -1.20000
AFIX   0
C54   1    0.868783    0.352800    0.379380    51.00000    0.01414    0.01438 =
         0.03586    0.00878   -0.00294   -0.00754
PART 0
C13   1    0.879402   -0.089607    0.373195    11.00000    0.03069    0.02020 =
         0.03819   -0.00344   -0.00234   -0.00573
AFIX 137
H13A  2    0.847863   -0.126729    0.323884    11.00000   -1.50000
H13B  2    0.908191   -0.139570    0.425691    11.00000   -1.50000
H13C  2    0.949437   -0.063928    0.343881    11.00000   -1.50000
AFIX   0
C32A  1    0.121551    1.071731    0.626247    11.00000    0.03080    0.02000 =
         0.03315   -0.00052   -0.00238   -0.00004
AFIX 137
H32A  2    0.082076    1.115075    0.572961    11.00000   -1.50000
H32B  2    0.157668    1.115867    0.666068    11.00000   -1.50000
H32C  2    0.058472    1.046034    0.666249    11.00000   -1.50000
AFIX   0
PART 1
C58A  1    0.154866    0.554076    0.458505    41.00000    0.02566    0.03330 =
         0.04867   -0.01505    0.00029   -0.01153
PART 0
C50   1    1.010706    0.217609    0.261682    11.00000    0.01684    0.02548 =
         0.02311    0.00230    0.00059   -0.00497
C39A  1    0.446985    0.984388    0.717242    11.00000    0.02524    0.02826 =
         0.02331   -0.00009    0.00006   -0.00899
AFIX  43
H39A  2    0.495667    0.963221    0.657461    11.00000   -1.20000
AFIX   0
C30A  1    0.226567    0.974071    0.584301    11.00000    0.02189    0.01857 =
         0.02345   -0.00315   -0.00292   -0.00589
C31A  1    0.168485    0.907864    0.521004    11.00000    0.02297    0.02784 =
         0.02816   -0.00379   -0.00303   -0.00422
AFIX 137
H31A  2    0.233211    0.844124    0.495990    11.00000   -1.50000
H31B  2    0.132906    0.951738    0.466661    11.00000   -1.50000
H31C  2    0.102068    0.885244    0.559744    11.00000   -1.50000
AFIX   0
C51   1    1.104642    0.187275    0.338210    11.00000    0.01847    0.03689 =
         0.02894    0.00041   -0.00248   -0.00213
AFIX 137
H51A  2    1.082353    0.133386    0.381683    11.00000   -1.50000
H51B  2    1.102980    0.251528    0.375736    11.00000   -1.50000
H51C  2    1.188969    0.157414    0.306395    11.00000   -1.50000
AFIX   0
C16   1    0.694932   -0.067401    0.106471    11.00000    0.03765    0.03953 =
         0.02900   -0.01217    0.00322   -0.01167
PART 1
C59   1    0.850874    0.461297    0.344423    51.00000    0.02791    0.02578 =
         0.04392    0.00307    0.00164   -0.01032
AFIX  43
H59   2    0.854659    0.473491    0.276525    51.00000   -1.20000
AFIX   0
PART 0
C38A  1    0.491408    1.040442    0.785444    11.00000    0.03256    0.03151 =
         0.03130   -0.00514   -0.00568   -0.01254
C33   1    0.436734    0.415062    0.134912    11.00000    0.03019    0.04363 =
         0.04958    0.00596   -0.01607   -0.00847
AFIX 137
H33D  2    0.477109    0.425260    0.071037    11.00000   -1.50000
H33E  2    0.449794    0.467024    0.181068    11.00000   -1.50000
H33F  2    0.346663    0.426221    0.130315    11.00000   -1.50000
AFIX   0
PART 1
C15A  1    0.283474    0.559522    0.891415    31.00000    0.02241    0.03077 =
         0.03190    0.00073   -0.00601   -0.00799
AFIX  43
H15A  2    0.325460    0.506887    0.843845    31.00000   -1.20000
AFIX   0
C16A  1    0.207107    0.532382    0.966665    31.00000    0.02977    0.04428 =
         0.04140    0.01438   -0.00912   -0.01601
PART 0
C52   1    1.006240    0.118167    0.206726    11.00000    0.02366    0.03560 =
         0.02912   -0.00494    0.00369   -0.00881
AFIX 137
H52A  2    1.090518    0.081657    0.178100    11.00000   -1.50000
H52B  2    0.949510    0.139280    0.155192    11.00000   -1.50000
H52C  2    0.975805    0.069265    0.251353    11.00000   -1.50000
AFIX   0
C10A  1    0.508418    0.673792    0.824692    11.00000    0.01996    0.03664 =
         0.02748   -0.00122   -0.00630   -0.00429
C40   1    0.815598    0.556500    0.029767    11.00000    0.05893    0.09897 =
         0.09069    0.05607   -0.02523   -0.04419
AFIX 137
H40A  2    0.737214    0.609012    0.016080    11.00000   -1.50000
H40B  2    0.882010    0.560800   -0.020272    11.00000   -1.50000
H40C  2    0.839325    0.572336    0.093314    11.00000   -1.50000
AFIX   0
PART 1
C54A  1    0.131043    0.623560    0.619250    41.00000    0.01911    0.01950 =
         0.02102    0.00025   -0.00170   -0.00620
PART 0
C36A  1    0.307657    1.042910    0.894490    11.00000    0.04625    0.04146 =
         0.02564   -0.01270   -0.00198   -0.01530
PART 1
C19A  1    0.240678    0.738756    0.957594    31.00000    0.02931    0.03190 =
         0.03018    0.00578   -0.00572   -0.01588
AFIX  43
H19A  2    0.251277    0.809455    0.954572    31.00000   -1.20000
AFIX   0
C61A  1    0.155484    0.570909    0.351036    41.00000    0.05303    0.04917 =
         0.05124   -0.02086   -0.00410   -0.02146
AFIX 137
H61A  2    0.110034    0.645418    0.337895    41.00000   -1.50000
H61B  2    0.114620    0.521617    0.322546    41.00000   -1.50000
H61C  2    0.242202    0.556690    0.322463    41.00000   -1.50000
AFIX   0
PART 0
C31   1    0.419866    0.282724    0.262339    11.00000    0.01999    0.04008 =
         0.04059   -0.00629   -0.00430   -0.01018
AFIX 137
H31D  2    0.333233    0.287591    0.249407    11.00000   -1.50000
H31E  2    0.420295    0.337120    0.310852    11.00000   -1.50000
H31F  2    0.458802    0.210869    0.286832    11.00000   -1.50000
AFIX   0
C37   1    0.854642    0.367999   -0.040738    11.00000    0.02748    0.10448 =
         0.03224    0.02429   -0.00235   -0.01209
AFIX  43
H37   2    0.905942    0.386229   -0.093160    11.00000   -1.20000
AFIX   0
C35A  1    0.263809    0.988396    0.824161    11.00000    0.02929    0.03193 =
         0.02639   -0.00550    0.00094   -0.01074
AFIX  43
H35A  2    0.186070    0.971316    0.837332    11.00000   -1.20000
AFIX   0
C53A  1   -0.105360    0.794259    0.661046    11.00000    0.02399    0.03431 =
         0.03293   -0.00159   -0.00157   -0.00955
AFIX 137
H53D  2   -0.083075    0.849115    0.618787    11.00000   -1.50000
H53E  2   -0.189062    0.823921    0.693991    11.00000   -1.50000
H53F  2   -0.105203    0.731462    0.622027    11.00000   -1.50000
AFIX   0
C13A  1    0.516688    0.750687    0.906217    11.00000    0.03629    0.05775 =
         0.03890   -0.01402   -0.00784   -0.00921
AFIX 137
H13D  2    0.473682    0.824752    0.889517    11.00000   -1.50000
H13E  2    0.604907    0.745413    0.914056    11.00000   -1.50000
H13F  2    0.476740    0.730866    0.966993    11.00000   -1.50000
AFIX   0
C50A  1   -0.009388    0.760230    0.736761    11.00000    0.01892    0.02604 =
         0.02936    0.00004   -0.00389   -0.00878
C30   1    0.493109    0.302237    0.169251    11.00000    0.02192    0.03389 =
         0.03148    0.00062   -0.00472   -0.00891
C41A  1    0.613014    1.069551    0.762808    11.00000    0.04485    0.06481 =
         0.05272   -0.01584   -0.00229   -0.03199
AFIX 137
H41A  2    0.669659    1.014665    0.719791    11.00000   -1.50000
H41B  2    0.651829    1.073270    0.823106    11.00000   -1.50000
H41C  2    0.596779    1.139682    0.730781    11.00000   -1.50000
AFIX   0
PART 1
C21A  1    0.106013    0.791300    1.114907    31.00000    0.04760    0.07606 =
         0.03167   -0.00843    0.00816   -0.02027
AFIX 137
H21D  2    0.018353    0.790906    1.129941    31.00000   -1.50000
H21E  2    0.109575    0.863180    1.093141    31.00000   -1.50000
H21F  2    0.151416    0.772624    1.173078    31.00000   -1.50000
AFIX   0
PART 0
C52A  1   -0.004465    0.859769    0.792480    11.00000    0.02419    0.03351 =
         0.02877   -0.00722    0.00336   -0.00943
AFIX 137
H52D  2    0.051366    0.838098    0.844526    11.00000   -1.50000
H52E  2   -0.088857    0.896905    0.820465    11.00000   -1.50000
H52F  2    0.027261    0.908322    0.748283    11.00000   -1.50000
AFIX   0
PART 1
C14A  1    0.299533    0.664152    0.884669    31.00000    0.02261    0.02426 =
         0.02153    0.00489   -0.00616   -0.01203
PART 0
C32   1    0.483975    0.221982    0.092257    11.00000    0.03055    0.05783 =
         0.03346   -0.00921   -0.00994   -0.01006
AFIX 137
H32D  2    0.528414    0.235700    0.031188    11.00000   -1.50000
H32E  2    0.395651    0.230147    0.082462    11.00000   -1.50000
H32F  2    0.521992    0.148551    0.113667    11.00000   -1.50000
AFIX   0
C36   1    0.797785    0.446424    0.030037    11.00000    0.03687    0.07215 =
         0.06291    0.04514   -0.02460   -0.02579
C37A  1    0.420381    1.068445    0.872825    11.00000    0.05081    0.03873 =
         0.03421   -0.01227   -0.00663   -0.02006
AFIX  43
H37A  2    0.449861    1.106520    0.919661    11.00000   -1.20000
AFIX   0
C38   1    0.839078    0.264904   -0.037368    11.00000    0.03476    0.08850 =
         0.02839    0.00745   -0.00500   -0.01002
PART 1
C57   1    0.824195    0.528434    0.500854    51.00000    0.03563    0.03237 =
         0.06088   -0.02207    0.01013   -0.01656
AFIX  43
H57   2    0.805764    0.588652    0.543572    51.00000   -1.20000
AFIX   0
PART 0
C39   1    0.765353    0.238975    0.038950    11.00000    0.02805    0.06362 =
         0.02312   -0.00023   -0.00028   -0.00595
AFIX  43
H39   2    0.755446    0.168082    0.043047    11.00000   -1.20000
AFIX   0
C12A  1    0.570639    0.555812    0.851124    11.00000    0.02956    0.04255 =
         0.06171    0.02001   -0.01311   -0.00364
AFIX 137
H12D  2    0.530148    0.538070    0.912504    11.00000   -1.50000
H12E  2    0.659921    0.546716    0.857850    11.00000   -1.50000
H12F  2    0.561323    0.507802    0.799786    11.00000   -1.50000
AFIX   0
PART 1
C57A  1    0.175080    0.450932    0.490801    41.00000    0.03294    0.03142 =
         0.06973   -0.02207   -0.00079   -0.01471
AFIX  43
H57A  2    0.189956    0.393334    0.445525    41.00000   -1.20000
AFIX   0
C18A  1    0.165261    0.710442    1.036148    31.00000    0.03060    0.05653 =
         0.02779    0.00662   -0.00176   -0.01608
C56A  1    0.174065    0.428772    0.592247    41.00000    0.03828    0.02933 =
         0.07761   -0.00493   -0.00959   -0.00859
C61   1    0.806698    0.661034    0.372648    51.00000    0.08420    0.03122 =
         0.09555   -0.00325    0.00557   -0.01458
AFIX 137
H61D  2    0.863331    0.663452    0.314847    51.00000   -1.50000
H61E  2    0.822840    0.705659    0.424045    51.00000   -1.50000
H61F  2    0.719617    0.688505    0.356792    51.00000   -1.50000
AFIX   0
C17A  1    0.149690    0.607853    1.037693    31.00000    0.03228    0.05604 =
         0.03380    0.01923   -0.00679   -0.02527
AFIX  43
H17A  2    0.097903    0.588497    1.089170    31.00000   -1.20000
AFIX   0
C20A  1    0.186775    0.419146    0.969050    31.00000    0.04811    0.04810 =
         0.06247    0.02300   -0.01147   -0.03004
AFIX 137
H20D  2    0.116682    0.418305    0.931016    31.00000   -1.50000
H20E  2    0.167674    0.399782    1.036253    31.00000   -1.50000
H20F  2    0.262996    0.367102    0.941404    31.00000   -1.50000
AFIX   0
PART 0
C51A  1   -0.050872    0.682870    0.807282    11.00000    0.02496    0.03356 =
         0.03614    0.00620    0.00401   -0.00985
AFIX 137
H51D  2   -0.060590    0.621054    0.771512    11.00000   -1.50000
H51E  2   -0.131167    0.719728    0.842209    11.00000   -1.50000
H51F  2    0.012337    0.657845    0.853692    11.00000   -1.50000
AFIX   0
PART 1
C55A  1    0.152880    0.520024    0.656678    41.00000    0.02796    0.02739 =
         0.04853    0.00333   -0.00754   -0.00917
AFIX  43
H55A  2    0.153847    0.509378    0.724680    41.00000   -1.20000
AFIX   0
C55   1    0.866433    0.339541    0.475880    51.00000    0.02472    0.02164 =
         0.03540   -0.00583   -0.00295   -0.00942
AFIX  43
H55   2    0.879933    0.268645    0.500803    51.00000   -1.20000
AFIX   0
C58   1    0.828517    0.547371    0.406604    51.00000    0.03985    0.02598 =
         0.05976   -0.00640    0.00560   -0.01666
C60   1    0.835664    0.404244    0.650538    51.00000    0.06830    0.06460 =
         0.04093   -0.02812    0.00218   -0.01655
AFIX 137
H60A  2    0.920095    0.375875    0.671748    51.00000   -1.50000
H60B  2    0.787594    0.351342    0.663911    51.00000   -1.50000
H60C  2    0.793450    0.471322    0.685699    51.00000   -1.50000
AFIX   0
C60A  1    0.197169    0.320770    0.640435    41.00000    0.07736    0.03053 =
         0.12923   -0.00751   -0.01961   -0.00991
AFIX 137
H60D  2    0.120879    0.296176    0.642952    41.00000   -1.50000
H60E  2    0.220095    0.326913    0.706454    41.00000   -1.50000
H60F  2    0.265601    0.268793    0.603323    41.00000   -1.50000
AFIX   0
C1    1    0.523310    0.439799    0.471497    21.00000    0.01654    0.02252 =
         0.02571   -0.00411   -0.00034   -0.00595
C56   1    0.844776    0.426335    0.541980    51.00000    0.02913    0.03564 =
         0.04730   -0.01960    0.00227   -0.01413
PART 0
C41   1    0.903319    0.182363   -0.116108    11.00000    0.05765    0.14067 =
         0.03893   -0.01149    0.01148   -0.01039
AFIX 137
H41D  2    0.946648    0.114900   -0.085988    11.00000   -1.50000
H41E  2    0.964233    0.209977   -0.156809    11.00000   -1.50000
H41F  2    0.840375    0.169147   -0.156147    11.00000   -1.50000
AFIX   0
C40A  1    0.233323    1.072240    0.989710    11.00000    0.05793    0.07791 =
         0.03212   -0.02958    0.00371   -0.02704
AFIX 137
H40D  2    0.163173    1.135915    0.982008    11.00000   -1.50000
H40E  2    0.287100    1.088073    1.036737    11.00000   -1.50000
H40F  2    0.200837    1.012011    1.012976    11.00000   -1.50000
AFIX   0
PART 1
C2    1    0.420127    0.636929    0.557727    21.00000    0.01999    0.02381 =
         0.02557   -0.00316    0.00059   -0.00790
PART 2
AS1A  3    0.463092    0.460658    0.635791   -21.00000    0.03678    0.03581 =
         0.02862   -0.01258    0.00701   -0.00794
AS2A  3    0.544588    0.292559    0.559528   -21.00000    0.03868    0.02851 =
         0.03465   -0.00498    0.00692   -0.00705
S2A   5    0.537736    0.476341    0.419440   -21.00000    0.02457    0.02103 =
         0.03126   -0.00501   -0.00123   -0.00460
S1A   5    0.437075    0.681274    0.522592   -21.00000    0.02671    0.02441 =
         0.03060   -0.00975    0.00518   -0.00379
C2A   1    0.577634    0.343253    0.435688   -21.00000    0.02858    0.03592 =
         0.02269   -0.00922    0.00536   -0.00547
C1A   1    0.476546    0.538105    0.529746   -21.00000    0.01730    0.02546 =
         0.02973   -0.01002   -0.00027   -0.00279
C15B  1    0.290734    0.528903    0.865962   -31.00000    0.02631    0.02885 =
         0.03146    0.01707   -0.00557   -0.00887
AFIX  43
H15B  2    0.334064    0.485065    0.812591   -31.00000   -1.20000
AFIX   0
C19B  1    0.230297    0.701565    0.952889   -31.00000    0.02689    0.03228 =
         0.02858    0.00875   -0.00950   -0.01618
AFIX  43
H19B  2    0.236149    0.773653    0.954695   -31.00000   -1.20000
AFIX   0
C18B  1    0.157159    0.664361    1.026547   -31.00000    0.03276    0.04781 =
         0.02469    0.01404    0.00215   -0.02207
C17B  1    0.155820    0.560320    1.016447   -31.00000    0.03003    0.04830 =
         0.03119    0.02291   -0.00786   -0.01261
AFIX  43
H17B  2    0.108589    0.533165    1.066246   -31.00000   -1.20000
AFIX   0
C16B  1    0.214631    0.488855    0.942704   -31.00000    0.03185    0.04275 =
         0.04221    0.02453   -0.01283   -0.01257
C20B  1    0.209567    0.374416    0.925877   -31.00000    0.05513    0.04525 =
         0.07112    0.03520   -0.00207   -0.02422
AFIX 137
H20G  2    0.188062    0.367051    0.859637   -31.00000   -1.50000
H20H  2    0.145823    0.357495    0.972145   -31.00000   -1.50000
H20I  2    0.291537    0.324635    0.934959   -31.00000   -1.50000
AFIX   0
C21B  1    0.095410    0.734546    1.109356   -31.00000    0.04754    0.07499 =
         0.03372    0.00371    0.00580   -0.01539
AFIX 137
H21G  2    0.158470    0.741717    1.152191   -31.00000   -1.50000
H21H  2    0.034294    0.702910    1.145332   -31.00000   -1.50000
H21I  2    0.052354    0.805740    1.085678   -31.00000   -1.50000
AFIX   0
C14B  1    0.295012    0.632041    0.876300   -31.00000    0.02020    0.02033 =
         0.01999    0.00068   -0.00139   -0.00599
C60B  1    0.253593    0.310462    0.664919   -41.00000    0.05482    0.01975 =
         0.11096   -0.00208   -0.01610   -0.01051
AFIX 137
H60G  2    0.196112    0.294800    0.717334   -41.00000   -1.50000
H60H  2    0.334127    0.307806    0.690017   -41.00000   -1.50000
H60I  2    0.266562    0.256836    0.612967   -41.00000   -1.50000
AFIX   0
C56B  1    0.197469    0.422555    0.625096   -41.00000    0.03949    0.02544 =
         0.07720   -0.00845   -0.01622   -0.01077
C57B  1    0.187991    0.430266    0.526978   -41.00000    0.03166    0.03044 =
         0.06090   -0.01777   -0.01279   -0.01005
AFIX  43
H57B  2    0.201936    0.365629    0.490599   -41.00000   -1.20000
AFIX   0
C58B  1    0.160298    0.523463    0.479957   -41.00000    0.02612    0.03612 =
         0.05170   -0.01985   -0.00536   -0.01113
C61B  1    0.156941    0.528997    0.373877   -41.00000    0.04460    0.05361 =
         0.06085   -0.03002   -0.00887   -0.00511
AFIX 137
H61G  2    0.216867    0.567347    0.346434   -41.00000   -1.50000
H61H  2    0.072346    0.567426    0.357899   -41.00000   -1.50000
H61I  2    0.179374    0.455899    0.346709   -41.00000   -1.50000
AFIX   0
C59B  1    0.131331    0.617724    0.541926   -41.00000    0.02019    0.02764 =
         0.03632   -0.00622   -0.00254   -0.00688
AFIX  43
H59B  2    0.108049    0.686226    0.512032   -41.00000   -1.20000
AFIX   0
C55B  1    0.167796    0.513851    0.682544   -41.00000    0.02716    0.02562 =
         0.04663   -0.00063   -0.00984   -0.01056
AFIX  43
H55B  2    0.169823    0.507025    0.750837   -41.00000   -1.20000
AFIX   0
C54B  1    0.135061    0.615418    0.641872   -41.00000    0.02104    0.02252 =
         0.02279   -0.00013   -0.00211   -0.00698
C3    1    0.865814    0.370936    0.354399   -51.00000    0.01568    0.01683 =
         0.01771   -0.00074   -0.00137   -0.00546
C4    1    0.844478    0.464167    0.307208   -51.00000    0.03360    0.01994 =
         0.04325   -0.00260   -0.00010   -0.01272
AFIX  43
H4    2    0.845557    0.465274    0.238526   -51.00000   -1.20000
AFIX   0
C5    1    0.820002    0.557076    0.459254   -51.00000    0.04650    0.02975 =
         0.06388   -0.01862   -0.00242   -0.01460
AFIX  43
H5    2    0.802323    0.622890    0.494420   -51.00000   -1.20000
AFIX   0
C6    1    0.793518    0.665595    0.302942   -51.00000    0.09688    0.01279 =
         0.09699   -0.00773   -0.00757   -0.01268
AFIX 137
H6A   2    0.842865    0.653546    0.239990   -51.00000   -1.50000
H6B   2    0.816398    0.721127    0.339160   -51.00000   -1.50000
H6C   2    0.704072    0.689296    0.292884   -51.00000   -1.50000
AFIX   0
C7    1    0.866377    0.366072    0.458114   -51.00000    0.02441    0.02674 =
         0.04098   -0.00440   -0.00030   -0.00940
AFIX  43
H7    2    0.881581    0.298812    0.490393   -51.00000   -1.20000
AFIX   0
C8    1    0.820315    0.561038    0.360202   -51.00000    0.05179    0.02590 =
         0.06979   -0.01162   -0.00306   -0.01889
C9    1    0.842417    0.452629    0.619460   -51.00000    0.04016    0.06612 =
         0.05229   -0.03604   -0.00284   -0.01235
AFIX 137
H9A   2    0.876087    0.508490    0.645024   -51.00000   -1.50000
H9B   2    0.893938    0.381494    0.636728   -51.00000   -1.50000
H9C   2    0.756010    0.462161    0.647342   -51.00000   -1.50000
AFIX   0
C1B   1    0.844291    0.461482    0.510401   -51.00000    0.02588    0.03685 =
         0.05305   -0.02182    0.00063   -0.01219
HKLF 4


REM  sh_466n_0m_a.res in P1
REM wR2 = 0.0548, GooF = S = 1.025, Restrained GooF = 1.027 for all data
REM R1 = 0.0231 for 12783 Fo > 4sig(Fo) and 0.0258 for all 13501 data
REM 1086 parameters refined using 729 restraints

END

WGHT      0.0259      0.5417

REM Highest difference peak  0.269,  deepest hole -0.175,  1-sigma level  0.039
Q1    1   0.6990  0.1529  0.3352  11.00000  0.05    0.27
Q2    1   0.1760  1.0169  0.6035  11.00000  0.05    0.26
Q3    1   0.2727  0.9927  0.5589  11.00000  0.05    0.25
Q4    1   0.7448  0.0420  0.3750  11.00000  0.05    0.25
Q5    1   0.8001  0.0414  0.4415  11.00000  0.05    0.25
Q6    1   0.2028  0.9435  0.5587  11.00000  0.05    0.25
Q7    1   0.2592  0.9401  0.6237  11.00000  0.05    0.25
Q8    1   0.6543  0.2929  0.2487  11.00000  0.05    0.25
Q9    1   0.7205 -0.0096  0.4381  11.00000  0.05    0.24
Q10   1   0.3336  0.7155  0.7575  11.00000  0.05    0.23
Q11   1   0.9569  0.2434  0.2874  11.00000  0.05    0.23
Q12   1   0.1747  0.7384  0.6741  11.00000  0.05    0.23
Q13   1   0.2942  0.8353  0.6662  11.00000  0.05    0.23
Q14   1   0.5641  0.3003  0.1768  11.00000  0.05    0.23
Q15   1   0.3126  0.9250  0.6978  11.00000  0.05    0.23
;
_shelx_res_checksum              19809
_olex2_submission_special_instructions 'No special instructions were received'
loop_
_twin_individual_id
_twin_individual_mass_fraction_refined
1 0.743(9)
2 0.257(9)

####################################################################### 
# 
# This file contains crystal structure data downloaded from the 
# Cambridge Structural Database (CSD) hosted by the Cambridge 
# Crystallographic Data Centre (CCDC).
# 
# Full information about CCDC data access policies and citation 
# guidelines are available at http://www.ccdc.cam.ac.uk/access/V1 
# 
# Audit and citation data items may have been added by the CCDC. 
# Please retain this information to preserve the provenance of 
# this file and to allow appropriate attribution of the data. 
# 
#######################################################################

data_sh_572n__twin1_hklf4
_database_code_depnum_ccdc_archive 'CCDC 2526018'
loop_
_audit_author_name
_audit_author_address
'Stephan Hohloch'
;University of Innsbruck
Austria
;
_audit_update_record             
;
2026-01-26 deposited with the CCDC.	2026-04-24 downloaded from the CCDC.
;
_audit_creation_date             2025-05-23
_audit_creation_method           
;
Olex2 1.5-alpha
(compiled 2025.05.22 svn.r631f81ec for OlexSys, GUI svn.r7248)
;
_shelx_SHELXL_version_number     2019/1
_chemical_name_common            ?
_chemical_name_systematic        ?
_chemical_formula_moiety         'C37 H54 F3 N3 O3 S Zr'
_chemical_formula_sum            'C37 H54 F3 N3 O3 S Zr'
_chemical_formula_weight         769.11
_chemical_melting_point          ?
_chemical_oxdiff_formula         Zr2N6S2O6F6C78H80
loop_
_atom_type_symbol
_atom_type_description
_atom_type_scat_dispersion_real
_atom_type_scat_dispersion_imag
_atom_type_scat_source
C C 0.0033 0.0016 'International Tables Vol C Tables 4.2.6.8 and 6.1.1.4'
H H 0.0000 0.0000 'International Tables Vol C Tables 4.2.6.8 and 6.1.1.4'
F F 0.0171 0.0103 'International Tables Vol C Tables 4.2.6.8 and 6.1.1.4'
N N 0.0061 0.0033 'International Tables Vol C Tables 4.2.6.8 and 6.1.1.4'
O O 0.0106 0.0060 'International Tables Vol C Tables 4.2.6.8 and 6.1.1.4'
S S 0.1246 0.1234 'International Tables Vol C Tables 4.2.6.8 and 6.1.1.4'
Zr Zr -2.9673 0.5597 'International Tables Vol C Tables 4.2.6.8 and 6.1.1.4'

_shelx_space_group_comment       
;
The symmetry employed for this shelxl refinement is uniquely defined
by the following loop, which should always be used as a source of
symmetry information in preference to the above space-group names.
They are only intended as comments.
;
_space_group_crystal_system      triclinic
_space_group_IT_number           2
_space_group_name_H-M_alt        'P -1'
_space_group_name_Hall           '-P 1'
loop_
_space_group_symop_operation_xyz
'x, y, z'
'-x, -y, -z'

_cell_length_a                   10.7189(2)
_cell_length_b                   15.5552(4)
_cell_length_c                   24.4893(5)
_cell_angle_alpha                93.485(2)
_cell_angle_beta                 90.244(2)
_cell_angle_gamma                107.966(2)
_cell_volume                     3875.79(15)
_cell_formula_units_Z            4
_cell_measurement_reflns_used    18673
_cell_measurement_temperature    150.00(10)
_cell_measurement_theta_max      28.2660
_cell_measurement_theta_min      2.3090
_shelx_estimated_absorpt_T_max   0.930
_shelx_estimated_absorpt_T_min   0.916
_exptl_absorpt_coefficient_mu    0.389
_exptl_absorpt_correction_T_max  1.00000
_exptl_absorpt_correction_T_min  0.97085
_exptl_absorpt_correction_type   multi-scan
_exptl_absorpt_process_details   
;
CrysAlisPro 1.171.44.91a (Rigaku Oxford Diffraction, 2025)
Empirical absorption correction using spherical harmonics,
implemented in SCALE3 ABSPACK scaling algorithm.
;
_exptl_absorpt_special_details   ?
_exptl_crystal_colour            'clear colourless'
_exptl_crystal_colour_lustre     clear
_exptl_crystal_colour_modifier   .
_exptl_crystal_colour_primary    colourless
_exptl_crystal_density_diffrn    1.318
_exptl_crystal_density_meas      ?
_exptl_crystal_density_method    ?
_exptl_crystal_description       block
_exptl_crystal_F_000             1616
_exptl_crystal_size_max          0.23
_exptl_crystal_size_mid          0.19
_exptl_crystal_size_min          0.19
_exptl_transmission_factor_max   ?
_exptl_transmission_factor_min   ?
_diffrn_reflns_av_R_equivalents  ?
_diffrn_reflns_av_unetI/netI     0.0784
_diffrn_reflns_Laue_measured_fraction_full 0.996
_diffrn_reflns_Laue_measured_fraction_max 0.993
_diffrn_reflns_limit_h_max       14
_diffrn_reflns_limit_h_min       -14
_diffrn_reflns_limit_k_max       20
_diffrn_reflns_limit_k_min       -20
_diffrn_reflns_limit_l_max       32
_diffrn_reflns_limit_l_min       -32
_diffrn_reflns_number            34141
_diffrn_reflns_point_group_measured_fraction_full 0.996
_diffrn_reflns_point_group_measured_fraction_max 0.993
_diffrn_reflns_theta_full        25.242
_diffrn_reflns_theta_max         28.339
_diffrn_reflns_theta_min         1.657
_diffrn_ambient_environment      N~2~
_diffrn_ambient_temperature      150.00(10)
_diffrn_detector                 'CCD plate'
_diffrn_detector_area_resol_mean ?
_diffrn_measured_fraction_theta_full 0.996
_diffrn_measured_fraction_theta_max 0.993
_diffrn_measurement_details      
;
List of Runs (angles in degrees, time in seconds):

  # Type    Start    End  Width  t~exp~   \w     \q     \k     \f   Frames
#--------------------------------------------------------------------------
  1  \f    -25.75 154.25   1.00    1.00 -25.75   0.00  73.76    --   180
  2  \f    -10.27 349.73   0.50    3.00  71.80 -19.07  31.50    --   720
  3  \w    -74.57   6.43   0.50    3.00    --  -19.07  89.85 171.34  162
  4  \w    -74.57   6.43   0.50    3.00    --  -19.07  89.85 -32.67  162
  5  \w   -122.13  18.87   0.50    3.00    --  -19.07 -59.25 173.08  282
  6  \w    -74.57   6.43   0.50    3.00    --  -19.07  89.85 120.33  162
  7  \w   -122.13  18.87   0.50    3.00    --  -19.07 -59.25  20.08  282
  8  \f     10.27 167.77   0.50    3.00  22.68 -19.07 -31.50    --   315
;
_diffrn_measurement_device       'abstract diffractometer'
_diffrn_measurement_device_type  'Bruker D8 QUEST PHOTON III'
_diffrn_measurement_method       '\w and \f scans'
_diffrn_orient_matrix_type       
'CrysAlisPro convention (1999,Acta A55,543-557)'
_diffrn_orient_matrix_UB_11      -0.0599723000
_diffrn_orient_matrix_UB_12      -0.0212441000
_diffrn_orient_matrix_UB_13      -0.0146119000
_diffrn_orient_matrix_UB_21      0.0313052000
_diffrn_orient_matrix_UB_22      -0.0256782000
_diffrn_orient_matrix_UB_23      -0.0166851000
_diffrn_orient_matrix_UB_31      -0.0162916000
_diffrn_orient_matrix_UB_32      -0.0345983000
_diffrn_orient_matrix_UB_33      0.0187244000
_diffrn_oxdiff_digest_od_ed      
;

;
_diffrn_radiation_monochromator  graphite
_diffrn_radiation_probe          x-ray
_diffrn_radiation_type           'Mo K\a'
_diffrn_radiation_wavelength     0.71073
_diffrn_source                   'fine-focus sealed X-ray tube'
_diffrn_source_type              'Enhance (Mo) X-ray Source'
_reflns_Friedel_coverage         0.000
_reflns_Friedel_fraction_full    .
_reflns_Friedel_fraction_max     .
_reflns_number_gt                26958
_reflns_number_total             34141
_reflns_special_details          
;
 _reflns_Friedel_fraction is defined as the number of unique
 Friedel pairs measured divided by the number that would be
 possible theoretically, ignoring centric projections and
 systematic absences. Completness statistics refer to single and
 composite reflections containing twin component 1 only.
;
_reflns_threshold_expression     'I > 2\s(I)'
_computing_cell_refinement       'CrysAlisPro 1.171.44.91a (Rigaku OD, 2025)'
_computing_data_collection       
'PROGRAM:BIS V6.2.15/2021-03-16 && APEX4 2022.10-0                               '
_computing_data_reduction        'CrysAlisPro 1.171.44.91a (Rigaku OD, 2025)'
_computing_molecular_graphics    'Olex2 1.5-alpha (Dolomanov et al., 2009)'
_computing_publication_material  'Olex2 1.5-alpha (Dolomanov et al., 2009)'
_computing_structure_refinement  'XL  (Sheldrick, 2008)'
_computing_structure_solution    'XT  (Sheldrick, 2015)'
_refine_diff_density_max         0.715
_refine_diff_density_min         -0.976
_refine_diff_density_rms         0.105
_refine_ls_extinction_coef       .
_refine_ls_extinction_method     none
_refine_ls_goodness_of_fit_ref   1.070
_refine_ls_hydrogen_treatment    constr
_refine_ls_matrix_type           full
_refine_ls_number_parameters     1000
_refine_ls_number_reflns         34141
_refine_ls_number_restraints     342
_refine_ls_R_factor_all          0.0851
_refine_ls_R_factor_gt           0.0613
_refine_ls_restrained_S_all      1.106
_refine_ls_shift/su_max          0.001
_refine_ls_shift/su_mean         0.000
_refine_ls_structure_factor_coef Fsqd
_refine_ls_weighting_details     
'w=1/[\s^2^(Fo^2^)+(0.0722P)^2^+0.7493P] where P=(Fo^2^+2Fc^2^)/3'
_refine_ls_weighting_scheme      calc
_refine_ls_wR_factor_gt          0.1259
_refine_ls_wR_factor_ref         0.1310
_refine_special_details          
;
 Refined as a 2-component twin.
;
_olex2_refinement_description    
;
1. Twinned data refinement
 Scales: 0.5049(6)
 0.4951(6)
2. Fixed Uiso
 At 1.2 times of:
  All C(H) groups
 At 1.5 times of:
  All C(H,H,H) groups
3. Restrained distances
 C14-C15 \\sim C15B-C14B
 with sigma of 0.02
 S2B-O5B \\sim S2-O6 \\sim S2B-O6B \\sim S2-O5
 with sigma of 0.02
 S2-C74 \\sim S2B-C74B
 with sigma of 0.02
 F5-C74B \\sim F5B-C74 \\sim F6-C74 \\sim F4-C74 \\sim F6B-C74B \\sim F4B-C74B
 with sigma of 0.02
 N2-C14 \\sim N2-C14B
 with sigma of 0.02
4. Uiso/Uaniso restraints and constraints
C74 \\sim C74B \\sim F5B \\sim F5 \\sim F4 \\sim F6B \\sim F6 \\sim F4B: within
1.9A with sigma of 0.01 and sigma for terminal atoms of 0.01 within 1.9A
C14B \\sim C14 \\sim C16 \\sim C16B \\sim C17B \\sim C17 \\sim C15 \\sim C15B:
within 1.7A with sigma of 0.01 and sigma for terminal atoms of 0.01 within 1.7A
O6B \\sim S2B \\sim S2 \\sim O5 \\sim O5B \\sim O6 \\sim O4: within 1.9A with
sigma of 0.01 and sigma for terminal atoms of 0.01 within 1.9A
Uanis(S2) \\sim Ueq, Uanis(S2B) \\sim Ueq, Uanis(C74B) \\sim Ueq, Uanis(C74)
\\sim Ueq: with sigma of 0.001 and sigma for terminal atoms of 0.01
5. Rigid body (RIGU) restrains
 C74B, C74, F5, F5B, F6, F6B, F4, F4B
 with sigma for 1-2 distances of 0.004 and sigma for 1-3 distances of 0.004
6. Others
 Sof(F5)=Sof(F4B)=Sof(F6B)=Sof(C74B)=Sof(S2B)=Sof(O5B)=Sof(O6B)=1-FVAR(1)
 Sof(S2)=Sof(O5)=Sof(O6)=Sof(F5B)=Sof(F4)=Sof(F6)=Sof(C74)=FVAR(1)
 Sof(C16B)=Sof(H16D)=Sof(H16E)=Sof(H16F)=Sof(C14B)=Sof(C17B)=Sof(H17D)=
 Sof(H17E)=Sof(H17F)=Sof(C15B)=Sof(H15D)=Sof(H15E)=Sof(H15F)=1-FVAR(2)
 Sof(C15)=Sof(H15A)=Sof(H15B)=Sof(H15C)=Sof(C14)=Sof(C17)=Sof(H17A)=Sof(H17B)=
 Sof(H17C)=Sof(C16)=Sof(H16A)=Sof(H16B)=Sof(H16C)=FVAR(2)
7.a Aromatic/amide H refined with riding coordinates:
 C11(H11), C33(H33), C55(H55), C7(H7), C35(H35), C31(H31), C71(H71), C67(H67),
 C19(H19), C23(H23), C69(H69), C9(H9), C59(H59), C43(H43), C47(H47), C21(H21),
 C57(H57), C45(H45)
7.b Idealised Me refined as rotating group:
 C36(H36A,H36B,H36C), C5(H5A,H5B,H5C), C4(H4A,H4B,H4C), C29(H29A,H29B,H29C),
 C52(H52A,H52B,H52C), C73(H73A,H73B,H73C), C60(H60A,H60B,H60C), C15(H15A,H15B,
 H15C), C28(H28A,H28B,H28C), C27(H27A,H27B,H27C), C37(H37A,H37B,H37C), C64(H64A,
 H64B,H64C), C61(H61A,H61B,H61C), C51(H51A,H51B,H51C), C53(H53A,H53B,H53C),
 C41(H41A,H41B,H41C), C72(H72A,H72B,H72C), C63(H63A,H63B,H63C), C13(H13A,H13B,
 H13C), C12(H12A,H12B,H12C), C24(H24A,H24B,H24C), C3(H3A,H3B,H3C), C65(H65A,
 H65B,H65C), C25(H25A,H25B,H25C), C39(H39A,H39B,H39C), C48(H48A,H48B,H48C),
 C49(H49A,H49B,H49C), C17(H17A,H17B,H17C), C40(H40A,H40B,H40C), C16(H16A,H16B,
 H16C), C16B(H16D,H16E,H16F), C17B(H17D,H17E,H17F), C15B(H15D,H15E,H15F)
;
_atom_sites_solution_hydrogens   geom
_atom_sites_solution_primary     dual
_atom_sites_solution_secondary   ?
loop_
_atom_site_label
_atom_site_type_symbol
_atom_site_fract_x
_atom_site_fract_y
_atom_site_fract_z
_atom_site_U_iso_or_equiv
_atom_site_adp_type
_atom_site_occupancy
_atom_site_site_symmetry_order
_atom_site_calc_flag
_atom_site_refinement_flags_posn
_atom_site_refinement_flags_adp
_atom_site_refinement_flags_occupancy
_atom_site_disorder_assembly
_atom_site_disorder_group
Zr1 Zr 0.76829(3) 0.75031(2) 0.57612(2) 0.01423(7) Uani 1 1 d . . . . .
Zr1A Zr -0.04214(3) 0.74486(2) 0.07826(2) 0.01678(8) Uani 1 1 d . . . . .
S1 S 0.64807(9) 0.79862(7) 0.44998(3) 0.0346(2) Uani 1 1 d . . . . .
S1A S 0.10623(17) 0.75696(13) -0.05156(6) 0.0370(4) Uani 0.793(5) 1 d D U P A 1
O1 O 0.6796(2) 0.78319(16) 0.50710(9) 0.0269(5) Uani 1 1 d . . . . .
F3 F 0.4534(2) 0.84384(17) 0.41250(9) 0.0531(7) Uani 1 1 d . . . . .
N10 N 0.8835(2) 0.66917(17) 0.56077(10) 0.0175(5) Uani 1 1 d . . . . .
O1A O 0.0657(2) 0.76418(16) 0.00588(9) 0.0306(6) Uani 1 1 d . U . . .
F2 F 0.4109(2) 0.7690(2) 0.48455(10) 0.0609(8) Uani 1 1 d . . . . .
F1 F 0.5281(3) 0.90846(18) 0.49061(10) 0.0634(7) Uani 1 1 d . . . . .
N50 N 0.8863(2) 0.86471(16) 0.61633(10) 0.0163(5) Uani 1 1 d D . . . .
N30A N -0.2338(2) 0.67114(18) 0.06583(10) 0.0209(6) Uani 1 1 d . . . . .
F1B F 0.311(3) 0.832(2) -0.1015(10) 0.041(3) Uani 0.207(5) 1 d D U P A 2
N30 N 0.6272(2) 0.68936(17) 0.62933(10) 0.0178(5) Uani 1 1 d . . . . .
N10A N 0.0394(2) 0.68196(17) 0.13264(10) 0.0199(6) Uani 1 1 d . . . . .
N50A N -0.0434(2) 0.86382(18) 0.11767(10) 0.0199(6) Uani 1 1 d . . . . .
C15 C 0.8080(3) 0.5194(2) 0.59922(13) 0.0224(7) Uani 1 1 d . . . . .
H11 H 0.741810 0.499673 0.571270 0.027 Uiso 1 1 calc R U . . .
C10 C 0.8954(3) 0.6072(2) 0.60031(12) 0.0194(6) Uani 1 1 d . . . . .
C33 C 0.6779(3) 0.7522(2) 0.79933(13) 0.0268(7) Uani 1 1 d . . . . .
H33 H 0.691076 0.767056 0.837569 0.032 Uiso 1 1 calc R U . . .
C31A C -0.3667(3) 0.6444(2) 0.14787(13) 0.0240(7) Uani 1 1 d . . . . .
H55 H -0.365305 0.705825 0.148925 0.029 Uiso 1 1 calc R U . . .
C10A C 0.0510(3) 0.7072(2) 0.19033(12) 0.0191(6) Uani 1 1 d . . . . .
C11 C 0.9934(3) 0.6347(2) 0.64120(12) 0.0206(7) Uani 1 1 d . . . . .
H7 H 1.053140 0.694353 0.642263 0.025 Uiso 1 1 calc R U . . .
C31 C 0.7128(3) 0.6693(2) 0.71881(13) 0.0224(7) Uani 1 1 d . . . . .
H35 H 0.749241 0.626592 0.701436 0.027 Uiso 1 1 calc R U . . .
C50 C 1.0077(3) 0.8686(2) 0.64324(12) 0.0186(6) Uani 1 1 d . . . . .
C35 C 0.5898(3) 0.7731(2) 0.71345(12) 0.0200(6) Uani 1 1 d . . . . .
H31 H 0.540553 0.801263 0.692484 0.024 Uiso 1 1 calc R U . . .
C30 C 0.6428(3) 0.7112(2) 0.68746(12) 0.0183(6) Uani 1 1 d . . . . .
C32 C 0.7305(3) 0.6886(2) 0.77507(13) 0.0258(7) Uani 1 1 d . . . . .
C11A C 0.1675(3) 0.7645(2) 0.21412(12) 0.0227(7) Uani 1 1 d . . . . .
H71 H 0.240102 0.788951 0.191561 0.027 Uiso 1 1 calc R U . . .
C18 C 0.9622(3) 0.6687(2) 0.51011(12) 0.0220(7) Uani 1 1 d . . . . .
C15A C -0.0549(3) 0.6725(2) 0.22354(12) 0.0220(7) Uani 1 1 d . . . . .
H67 H -0.134974 0.633591 0.207712 0.026 Uiso 1 1 calc R U . . .
C30A C -0.3034(3) 0.6108(2) 0.10642(12) 0.0227(7) Uani 1 1 d . . . . .
O2 O 0.7401(3) 0.8759(3) 0.43065(13) 0.0807(13) Uani 1 1 d . . . . .
F3B F 0.1768(19) 0.8926(12) -0.0557(7) 0.077(3) Uani 0.207(5) 1 d D U P A 2
C55 C 1.1251(3) 0.8909(2) 0.61501(13) 0.0218(7) Uani 1 1 d . . . . .
H19 H 1.125028 0.902964 0.577435 0.026 Uiso 1 1 calc R U . . .
C51 C 1.0095(3) 0.8509(2) 0.69798(13) 0.0249(7) Uani 1 1 d . . . . .
H23 H 0.929404 0.833762 0.716990 0.030 Uiso 1 1 calc R U . . .
O3 O 0.6085(3) 0.7168(3) 0.41731(12) 0.0715(11) Uani 1 1 d . . . . .
C37 C 0.5460(3) 0.8606(3) 0.79676(14) 0.0334(8) Uani 1 1 d . . . . .
H36A H 0.450251 0.834868 0.794567 0.050 Uiso 1 1 calc R U . . .
H36B H 0.572971 0.917377 0.778312 0.050 Uiso 1 1 calc R U . . .
H36C H 0.575128 0.872454 0.835247 0.050 Uiso 1 1 calc R U . . .
C54 C 1.2421(3) 0.8957(2) 0.64166(14) 0.0269(8) Uani 1 1 d . . . . .
C34A C -0.3676(3) 0.4651(2) 0.14598(15) 0.0325(8) Uani 1 1 d . . . . .
C12A C 0.1799(3) 0.7867(2) 0.26996(12) 0.0225(7) Uani 1 1 d . . . . .
C21 C 1.1053(3) 0.6782(3) 0.52446(14) 0.0318(8) Uani 1 1 d . . . . .
H5A H 1.142646 0.732852 0.548644 0.048 Uiso 1 1 calc R U . . .
H5B H 1.155609 0.682882 0.490852 0.048 Uiso 1 1 calc R U . . .
H5C H 1.109118 0.625022 0.543051 0.048 Uiso 1 1 calc R U . . .
C20 C 0.9013(3) 0.5817(2) 0.47455(14) 0.0310(8) Uani 1 1 d . . . . .
H4A H 0.900734 0.529477 0.495111 0.046 Uiso 1 1 calc R U . . .
H4B H 0.952787 0.582236 0.441533 0.046 Uiso 1 1 calc R U . . .
H4C H 0.811085 0.577449 0.464125 0.046 Uiso 1 1 calc R U . . .
C34 C 0.6068(3) 0.7949(2) 0.76948(13) 0.0244(7) Uani 1 1 d . . . . .
C13A C 0.0720(3) 0.7513(2) 0.30234(12) 0.0259(7) Uani 1 1 d . . . . .
H69 H 0.078823 0.766611 0.340623 0.031 Uiso 1 1 calc R U . . .
C13 C 0.9157(3) 0.4899(2) 0.67862(13) 0.0263(7) Uani 1 1 d . . . . .
H9 H 0.922412 0.449827 0.705433 0.032 Uiso 1 1 calc R U . . .
C41 C 0.4819(4) 0.5329(2) 0.64430(15) 0.0361(9) Uani 1 1 d . . . . .
H29A H 0.559989 0.512856 0.641665 0.054 Uiso 1 1 calc R U . . .
H29B H 0.405322 0.484276 0.629412 0.054 Uiso 1 1 calc R U . . .
H29C H 0.467786 0.547939 0.682744 0.054 Uiso 1 1 calc R U . . .
C12 C 1.0050(3) 0.5763(2) 0.68051(13) 0.0237(7) Uani 1 1 d . . . . .
C41A C -0.4499(4) 0.6784(3) 0.03005(15) 0.0402(10) Uani 1 1 d . . . . .
H52A H -0.439723 0.733034 0.054002 0.060 Uiso 1 1 calc R U . . .
H52B H -0.498612 0.624921 0.048989 0.060 Uiso 1 1 calc R U . . .
H52C H -0.498088 0.681530 -0.003480 0.060 Uiso 1 1 calc R U . . .
C50A C -0.1553(3) 0.8738(2) 0.14618(13) 0.0212(7) Uani 1 1 d . . . . .
C32A C -0.4327(3) 0.5885(2) 0.18822(13) 0.0286(8) Uani 1 1 d . . . . .
F2B F 0.3474(16) 0.8653(12) -0.0102(7) 0.061(3) Uani 0.207(5) 1 d D U P A 2
C35A C -0.3047(3) 0.5214(2) 0.10536(14) 0.0273(7) Uani 1 1 d . . . . .
H59 H -0.262313 0.498110 0.076740 0.033 Uiso 1 1 calc R U . . .
C14A C -0.0454(3) 0.6939(2) 0.27965(12) 0.0244(7) Uani 1 1 d . . . . .
C14 C 0.8167(3) 0.4603(2) 0.63867(14) 0.0269(7) Uani 1 1 d . . . . .
C38 C 0.5017(3) 0.6161(2) 0.61185(13) 0.0238(7) Uani 1 1 d . . . . .
C51A C -0.1661(3) 0.8618(2) 0.20189(13) 0.0265(7) Uani 1 1 d . . . . .
H43 H -0.099683 0.845436 0.220480 0.032 Uiso 1 1 calc R U . . .
C55A C -0.2547(3) 0.8962(2) 0.11893(14) 0.0265(7) Uani 1 1 d . . . . .
H47 H -0.248006 0.905400 0.080916 0.032 Uiso 1 1 calc R U . . .
C16A C 0.3083(3) 0.8475(2) 0.29473(14) 0.0302(8) Uani 1 1 d . . . . .
H73A H 0.297808 0.859920 0.333865 0.045 Uiso 1 1 calc R U . . .
H73B H 0.334610 0.904542 0.276560 0.045 Uiso 1 1 calc R U . . .
H73C H 0.375871 0.817408 0.289862 0.045 Uiso 1 1 calc R U . . .
C53 C 1.2408(3) 0.8798(2) 0.69661(15) 0.0329(8) Uani 1 1 d . . . . .
H21 H 1.321090 0.884165 0.714916 0.040 Uiso 1 1 calc R U . . .
C52A C -0.2710(4) 0.8731(2) 0.23117(14) 0.0323(8) Uani 1 1 d . . . . .
C33A C -0.4311(3) 0.5001(2) 0.18656(14) 0.0314(8) Uani 1 1 d . . . . .
H57 H -0.474831 0.462084 0.214055 0.038 Uiso 1 1 calc R U . . .
C53A C -0.3694(4) 0.8946(3) 0.20212(16) 0.0382(9) Uani 1 1 d . . . . .
H45 H -0.442536 0.902049 0.221341 0.046 Uiso 1 1 calc R U . . .
C52 C 1.1262(3) 0.8576(2) 0.72574(14) 0.0294(8) Uani 1 1 d . . . . .
C36A C -0.5036(4) 0.6241(3) 0.23293(14) 0.0365(9) Uani 1 1 d . . . . .
H60A H -0.592574 0.582254 0.235619 0.055 Uiso 1 1 calc R U . . .
H60B H -0.508242 0.683759 0.224342 0.055 Uiso 1 1 calc R U . . .
H60C H -0.456021 0.629384 0.267860 0.055 Uiso 1 1 calc R U . . .
C59C C 0.7184(12) 0.9384(13) 0.6013(6) 0.030(2) Uani 0.730(8) 1 d D U P B 1
H15A H 0.713736 0.922275 0.561840 0.044 Uiso 0.730(8) 1 calc R U P B 1
H15B H 0.694670 0.994005 0.608138 0.044 Uiso 0.730(8) 1 calc R U P B 1
H15C H 0.657391 0.889131 0.619963 0.044 Uiso 0.730(8) 1 calc R U P B 1
C18A C 0.0877(3) 0.6029(2) 0.11675(13) 0.0260(7) Uani 1 1 d . . . . .
C38A C -0.3141(3) 0.6716(2) 0.01539(13) 0.0275(8) Uani 1 1 d . . . . .
C40 C 0.3837(3) 0.6507(3) 0.61877(16) 0.0370(9) Uani 1 1 d . . . . .
H28A H 0.376086 0.668043 0.657464 0.056 Uiso 1 1 calc R U . . .
H28B H 0.303779 0.602850 0.606134 0.056 Uiso 1 1 calc R U . . .
H28C H 0.395441 0.703532 0.597143 0.056 Uiso 1 1 calc R U . . .
C39 C 0.5117(3) 0.5904(2) 0.55126(13) 0.0298(8) Uani 1 1 d . . . . .
H27A H 0.511202 0.641265 0.529661 0.045 Uiso 1 1 calc R U . . .
H27B H 0.436835 0.537493 0.539901 0.045 Uiso 1 1 calc R U . . .
H27C H 0.593419 0.575744 0.545314 0.045 Uiso 1 1 calc R U . . .
C1 C 0.5019(4) 0.8317(3) 0.46037(15) 0.0364(9) Uani 1 1 d . . . . .
C36 C 0.8013(4) 0.6386(3) 0.80869(14) 0.0379(9) Uani 1 1 d . . . . .
H37A H 0.865024 0.682002 0.833741 0.057 Uiso 1 1 calc R U . . .
H37B H 0.847168 0.606802 0.784257 0.057 Uiso 1 1 calc R U . . .
H37C H 0.737556 0.594615 0.829823 0.057 Uiso 1 1 calc R U . . .
C21A C 0.0287(4) 0.5247(3) 0.15233(15) 0.0399(9) Uani 1 1 d . . . . .
H64A H 0.060282 0.542481 0.190227 0.060 Uiso 1 1 calc R U . . .
H64B H 0.054934 0.472263 0.139055 0.060 Uiso 1 1 calc R U . . .
H64C H -0.067131 0.508877 0.150726 0.060 Uiso 1 1 calc R U . . .
C58C C 0.8571(12) 0.9535(6) 0.6228(4) 0.0232(18) Uani 0.730(8) 1 d D U P B 1
C37A C -0.3650(4) 0.3682(3) 0.14502(19) 0.0477(11) Uani 1 1 d . . . . .
H61A H -0.435680 0.329638 0.120726 0.072 Uiso 1 1 calc R U . . .
H61B H -0.377321 0.347069 0.182092 0.072 Uiso 1 1 calc R U . . .
H61C H -0.280300 0.365272 0.131624 0.072 Uiso 1 1 calc R U . . .
C39A C -0.2425(4) 0.7546(3) -0.01505(15) 0.0437(10) Uani 1 1 d . . . . .
H51A H -0.159963 0.748100 -0.028866 0.066 Uiso 1 1 calc R U . . .
H51B H -0.223704 0.808934 0.009954 0.066 Uiso 1 1 calc R U . . .
H51C H -0.297647 0.760203 -0.045795 0.066 Uiso 1 1 calc R U . . .
C40A C -0.3290(4) 0.5864(3) -0.02153(15) 0.0426(10) Uani 1 1 d . . . . .
H53A H -0.382400 0.587014 -0.054002 0.064 Uiso 1 1 calc R U . . .
H53B H -0.372074 0.532830 -0.001542 0.064 Uiso 1 1 calc R U . . .
H53C H -0.242248 0.584473 -0.032776 0.064 Uiso 1 1 calc R U . . .
C59A C 0.1878(4) 0.9250(3) 0.09686(17) 0.0424(10) Uani 1 1 d . . . . .
H41A H 0.266732 0.977648 0.101594 0.064 Uiso 1 1 calc R U . . .
H41B H 0.171698 0.906559 0.057825 0.064 Uiso 1 1 calc R U . . .
H41C H 0.200185 0.874920 0.116304 0.064 Uiso 1 1 calc R U . . .
C17A C -0.1599(4) 0.6520(3) 0.31564(14) 0.0385(9) Uani 1 1 d . . . . .
H72A H -0.141034 0.605098 0.336130 0.058 Uiso 1 1 calc R U . . .
H72B H -0.239232 0.624930 0.292774 0.058 Uiso 1 1 calc R U . . .
H72C H -0.173567 0.698953 0.341319 0.058 Uiso 1 1 calc R U . . .
C19A C 0.0451(4) 0.5723(2) 0.05764(13) 0.0313(8) Uani 1 1 d . . . . .
H63A H -0.048840 0.564051 0.053054 0.047 Uiso 1 1 calc R U . . .
H63B H 0.061898 0.514809 0.048134 0.047 Uiso 1 1 calc R U . . .
H63C H 0.094732 0.618246 0.033586 0.047 Uiso 1 1 calc R U . . .
C17 C 0.7200(4) 0.3660(2) 0.63717(16) 0.0370(9) Uani 1 1 d . . . . .
H13A H 0.756159 0.323884 0.616192 0.056 Uiso 1 1 calc R U . . .
H13B H 0.637447 0.365902 0.619763 0.056 Uiso 1 1 calc R U . . .
H13C H 0.703567 0.346944 0.674591 0.056 Uiso 1 1 calc R U . . .
C16 C 1.1118(3) 0.6069(3) 0.72413(14) 0.0342(9) Uani 1 1 d . . . . .
H12A H 1.072940 0.613881 0.759625 0.051 Uiso 1 1 calc R U . . .
H12B H 1.173881 0.665054 0.715395 0.051 Uiso 1 1 calc R U . . .
H12C H 1.158012 0.561660 0.725749 0.051 Uiso 1 1 calc R U . . .
C57 C 1.3679(3) 0.9200(3) 0.61089(18) 0.0443(10) Uani 1 1 d . . . . .
H24A H 1.402988 0.868726 0.609198 0.067 Uiso 1 1 calc R U . . .
H24B H 1.431742 0.972811 0.629731 0.067 Uiso 1 1 calc R U . . .
H24C H 1.351025 0.934302 0.573690 0.067 Uiso 1 1 calc R U . . .
C19 C 0.9585(4) 0.7494(3) 0.47838(14) 0.0355(9) Uani 1 1 d . . . . .
H3A H 0.868812 0.740064 0.464834 0.053 Uiso 1 1 calc R U . . .
H3B H 1.017404 0.755265 0.447385 0.053 Uiso 1 1 calc R U . . .
H3C H 0.986874 0.804815 0.502582 0.053 Uiso 1 1 calc R U . . .
C54A C -0.3633(4) 0.9053(2) 0.14677(16) 0.0330(8) Uani 1 1 d . . . . .
C58A C 0.0713(3) 0.9496(2) 0.11980(15) 0.0285(8) Uani 1 1 d . . . . .
C20A C 0.2371(4) 0.6314(3) 0.12085(17) 0.0437(10) Uani 1 1 d . . . . .
H65A H 0.274088 0.679653 0.096121 0.066 Uiso 1 1 calc R U . . .
H65B H 0.267009 0.579307 0.110543 0.066 Uiso 1 1 calc R U . . .
H65C H 0.266150 0.653690 0.158528 0.066 Uiso 1 1 calc R U . . .
C56 C 1.1286(4) 0.8442(3) 0.78632(15) 0.0472(11) Uani 1 1 d . . . . .
H25A H 1.174757 0.902037 0.806192 0.071 Uiso 1 1 calc R U . . .
H25B H 1.174082 0.799880 0.792906 0.071 Uiso 1 1 calc R U . . .
H25C H 1.038473 0.822105 0.799122 0.071 Uiso 1 1 calc R U . . .
C61A C 0.1076(4) 0.9864(3) 0.17944(18) 0.0524(12) Uani 1 1 d . . . . .
H39A H 0.126065 0.939667 0.200252 0.079 Uiso 1 1 calc R U . . .
H39B H 0.034313 1.003040 0.195803 0.079 Uiso 1 1 calc R U . . .
H39C H 0.185563 1.039919 0.180230 0.079 Uiso 1 1 calc R U . . .
O2A O 0.0375(4) 0.7864(5) -0.08971(16) 0.0798(16) Uani 0.793(5) 1 d D U P A 1
C56A C -0.2795(4) 0.8629(3) 0.29141(15) 0.0496(11) Uani 1 1 d . . . . .
H48A H -0.215280 0.834073 0.303030 0.074 Uiso 1 1 calc R U . . .
H48B H -0.367942 0.825237 0.299998 0.074 Uiso 1 1 calc R U . . .
H48C H -0.260877 0.922727 0.310720 0.074 Uiso 1 1 calc R U . . .
C57A C -0.4731(4) 0.9260(3) 0.11581(19) 0.0525(12) Uani 1 1 d . . . . .
H49A H -0.482920 0.983205 0.130999 0.079 Uiso 1 1 calc R U . . .
H49B H -0.555413 0.877025 0.119478 0.079 Uiso 1 1 calc R U . . .
H49C H -0.451629 0.930932 0.077041 0.079 Uiso 1 1 calc R U . . .
C1B C 0.258(2) 0.8412(14) -0.0521(10) 0.056(3) Uani 0.207(5) 1 d D U P A 2
C61C C 0.8637(6) 0.9872(4) 0.6838(2) 0.0299(13) Uani 0.730(8) 1 d . U P B 1
H17A H 0.801239 0.941335 0.704305 0.045 Uiso 0.730(8) 1 calc R U P B 1
H17B H 0.841306 1.043773 0.687138 0.045 Uiso 0.730(8) 1 calc R U P B 1
H17C H 0.952603 0.997814 0.698617 0.045 Uiso 0.730(8) 1 calc R U P B 1
C60A C 0.0413(5) 1.0198(3) 0.0878(2) 0.0683(15) Uani 1 1 d . . . . .
H40A H 0.113592 1.076692 0.092678 0.103 Uiso 1 1 calc R U . . .
H40B H -0.039897 1.029598 0.100888 0.103 Uiso 1 1 calc R U . . .
H40C H 0.030469 0.999334 0.048977 0.103 Uiso 1 1 calc R U . . .
C60C C 0.9508(5) 1.0241(3) 0.5907(3) 0.0340(14) Uani 0.730(8) 1 d . U P B 1
H16A H 1.040060 1.036587 0.605614 0.051 Uiso 0.730(8) 1 calc R U P B 1
H16B H 0.926068 1.079778 0.593429 0.051 Uiso 0.730(8) 1 calc R U P B 1
H16C H 0.947182 1.001800 0.552271 0.051 Uiso 0.730(8) 1 calc R U P B 1
O3A O 0.1214(5) 0.6683(3) -0.06271(18) 0.0768(16) Uani 0.793(5) 1 d D U P A 1
S1B S 0.1390(7) 0.7342(5) -0.0454(3) 0.0361(16) Uani 0.207(5) 1 d D U P A 2
F1A F 0.3362(8) 0.8283(7) -0.0933(3) 0.070(2) Uani 0.793(5) 1 d D U P A 1
F3A F 0.2627(5) 0.9165(2) -0.03871(19) 0.0817(14) Uani 0.793(5) 1 d D U P A 1
F2A F 0.3401(4) 0.8126(4) -0.0099(2) 0.0859(15) Uani 0.793(5) 1 d D U P A 1
O2B O 0.0595(15) 0.7227(13) -0.0915(5) 0.050(3) Uani 0.207(5) 1 d D U P A 2
C1A C 0.2710(7) 0.8309(5) -0.0475(3) 0.0542(14) Uani 0.793(5) 1 d D U P A 1
O3B O 0.2369(18) 0.6865(11) -0.0349(6) 0.066(4) Uani 0.207(5) 1 d D U P A 2
C60 C 0.9138(14) 0.9974(10) 0.5567(7) 0.033(3) Uani 0.270(8) 1 d . U P B 2
H16D H 1.009457 1.011644 0.557453 0.049 Uiso 0.270(8) 1 calc R U P B 2
H16E H 0.890583 1.052811 0.552345 0.049 Uiso 0.270(8) 1 calc R U P B 2
H16F H 0.876330 0.953506 0.525891 0.049 Uiso 0.270(8) 1 calc R U P B 2
C58 C 0.856(4) 0.9549(18) 0.6129(16) 0.028(3) Uani 0.270(8) 1 d D U P B 2
C61 C 0.9199(15) 1.0202(10) 0.6594(6) 0.032(3) Uani 0.270(8) 1 d . U P B 2
H17D H 0.893656 0.992110 0.694070 0.048 Uiso 0.270(8) 1 calc R U P B 2
H17E H 0.892492 1.074620 0.658304 0.048 Uiso 0.270(8) 1 calc R U P B 2
H17F H 1.015472 1.036811 0.656538 0.048 Uiso 0.270(8) 1 calc R U P B 2
C59 C 0.707(3) 0.934(3) 0.6118(16) 0.023(4) Uani 0.270(8) 1 d D U P B 2
H15D H 0.668883 0.888821 0.581588 0.034 Uiso 0.270(8) 1 calc R U P B 2
H15E H 0.684957 0.989276 0.606514 0.034 Uiso 0.270(8) 1 calc R U P B 2
H15F H 0.672031 0.909475 0.646486 0.034 Uiso 0.270(8) 1 calc R U P B 2

loop_
_atom_site_aniso_label
_atom_site_aniso_U_11
_atom_site_aniso_U_22
_atom_site_aniso_U_33
_atom_site_aniso_U_23
_atom_site_aniso_U_13
_atom_site_aniso_U_12
Zr1 0.01438(15) 0.01554(15) 0.01277(14) 0.00051(11) 0.00046(11) 0.00467(12)
Zr1A 0.01752(17) 0.01926(16) 0.01152(14) 0.00080(11) -0.00002(11) 0.00274(12)
S1 0.0277(5) 0.0597(6) 0.0173(4) 0.0082(4) -0.0020(3) 0.0136(4)
S1A 0.0410(8) 0.0541(8) 0.0175(6) 0.0049(5) 0.0112(5) 0.0163(6)
O1 0.0282(13) 0.0353(14) 0.0193(11) 0.0048(10) -0.0019(9) 0.0123(11)
F3 0.0538(15) 0.0638(17) 0.0444(14) 0.0092(12) -0.0266(11) 0.0214(13)
N10 0.0189(14) 0.0172(13) 0.0156(12) 0.0003(10) 0.0006(10) 0.0044(10)
O1A 0.0372(14) 0.0334(14) 0.0182(11) 0.0019(10) 0.0074(10) 0.0062(11)
F2 0.0277(13) 0.090(2) 0.0674(17) 0.0354(16) 0.0101(11) 0.0165(13)
F1 0.083(2) 0.0581(17) 0.0583(16) -0.0134(13) -0.0304(14) 0.0386(15)
N50 0.0145(13) 0.0156(13) 0.0176(12) 0.0007(10) 0.0016(10) 0.0028(10)
N30A 0.0188(14) 0.0242(14) 0.0163(12) 0.0016(11) -0.0004(10) 0.0015(11)
F1B 0.049(6) 0.049(6) 0.032(5) 0.024(4) 0.007(4) 0.021(5)
N30 0.0158(14) 0.0184(13) 0.0171(12) -0.0013(10) 0.0001(10) 0.0028(10)
N10A 0.0234(15) 0.0217(14) 0.0147(12) -0.0016(11) -0.0001(10) 0.0076(11)
N50A 0.0167(14) 0.0198(14) 0.0228(14) 0.0018(11) -0.0025(10) 0.0049(11)
C15 0.0212(17) 0.0207(16) 0.0261(16) 0.0001(13) -0.0012(13) 0.0078(13)
C10 0.0212(17) 0.0213(16) 0.0173(14) 0.0026(12) 0.0041(12) 0.0089(13)
C33 0.0256(19) 0.033(2) 0.0163(15) -0.0008(14) 0.0027(13) 0.0008(15)
C31A 0.0225(18) 0.0228(17) 0.0250(16) 0.0014(14) -0.0020(13) 0.0048(13)
C10A 0.0232(17) 0.0213(16) 0.0145(14) 0.0013(12) -0.0029(12) 0.0095(13)
C11 0.0165(16) 0.0215(17) 0.0240(16) 0.0001(13) 0.0022(12) 0.0062(13)
C31 0.0158(17) 0.0264(18) 0.0235(16) 0.0019(13) 0.0038(12) 0.0040(13)
C50 0.0163(16) 0.0167(15) 0.0223(15) -0.0004(12) -0.0017(12) 0.0047(12)
C35 0.0165(16) 0.0204(16) 0.0208(15) 0.0013(13) 0.0004(12) 0.0020(13)
C30 0.0141(16) 0.0210(16) 0.0170(14) 0.0015(12) 0.0024(11) 0.0012(12)
C32 0.0190(17) 0.0319(19) 0.0227(16) 0.0053(14) -0.0012(13) 0.0018(14)
C11A 0.0253(18) 0.0263(18) 0.0187(15) 0.0046(13) 0.0016(13) 0.0108(14)
C18 0.0253(18) 0.0256(17) 0.0182(15) 0.0015(13) 0.0057(13) 0.0124(14)
C15A 0.0196(17) 0.0259(17) 0.0200(15) 0.0044(13) -0.0019(12) 0.0061(13)
C30A 0.0161(16) 0.0265(18) 0.0210(16) 0.0018(13) -0.0013(12) 0.0002(13)
O2 0.0343(18) 0.129(3) 0.072(2) 0.074(2) 0.0047(15) 0.0025(18)
F3B 0.095(6) 0.062(6) 0.086(6) 0.018(5) 0.017(5) 0.039(5)
C55 0.0223(18) 0.0199(17) 0.0233(16) -0.0013(13) 0.0021(13) 0.0070(13)
C51 0.0258(18) 0.0225(17) 0.0229(16) -0.0036(13) 0.0010(13) 0.0032(14)
O3 0.073(2) 0.107(3) 0.0479(19) -0.0420(19) -0.0331(16) 0.057(2)
C37 0.031(2) 0.041(2) 0.0270(18) -0.0074(16) 0.0052(15) 0.0102(16)
C54 0.0181(18) 0.0233(18) 0.038(2) 0.0017(15) -0.0009(14) 0.0053(14)
C34A 0.028(2) 0.0250(19) 0.040(2) 0.0076(16) 0.0053(16) 0.0012(15)
C12A 0.0289(18) 0.0221(17) 0.0206(16) -0.0018(13) -0.0059(13) 0.0148(14)
C21 0.0200(19) 0.048(2) 0.0275(18) -0.0027(16) 0.0040(14) 0.0109(16)
C20 0.033(2) 0.034(2) 0.0254(17) -0.0058(15) 0.0030(14) 0.0115(16)
C34 0.0236(18) 0.0262(18) 0.0211(16) 0.0018(13) 0.0054(13) 0.0041(14)
C13A 0.039(2) 0.0318(19) 0.0131(14) -0.0001(13) -0.0020(13) 0.0206(16)
C13 0.031(2) 0.0247(18) 0.0279(18) 0.0081(14) 0.0041(14) 0.0147(15)
C41 0.035(2) 0.029(2) 0.034(2) 0.0061(16) -0.0005(16) -0.0070(16)
C12 0.0224(17) 0.0286(18) 0.0229(16) 0.0028(13) 0.0006(13) 0.0117(14)
C41A 0.032(2) 0.059(3) 0.030(2) 0.0030(19) -0.0095(16) 0.0154(19)
C50A 0.0211(18) 0.0189(16) 0.0223(16) -0.0011(13) -0.0017(13) 0.0048(13)
C32A 0.0208(18) 0.038(2) 0.0242(17) 0.0030(15) -0.0006(13) 0.0053(15)
F2B 0.038(5) 0.085(6) 0.048(5) 0.004(5) 0.012(4) 0.001(5)
C35A 0.0203(18) 0.0267(18) 0.0315(18) 0.0016(14) 0.0062(14) 0.0023(14)
C14A 0.0292(19) 0.0313(19) 0.0187(15) 0.0068(14) 0.0044(13) 0.0169(15)
C14 0.0293(19) 0.0209(17) 0.0325(18) 0.0051(14) 0.0028(14) 0.0100(14)
C38 0.0208(18) 0.0226(17) 0.0229(16) -0.0015(13) 0.0017(13) -0.0001(13)
C51A 0.029(2) 0.0244(18) 0.0256(17) -0.0002(14) -0.0017(14) 0.0084(14)
C55A 0.0237(18) 0.0256(18) 0.0287(18) 0.0023(14) 0.0012(14) 0.0055(14)
C16A 0.032(2) 0.0297(19) 0.0284(18) -0.0056(15) -0.0087(15) 0.0104(15)
C53 0.0224(19) 0.031(2) 0.043(2) -0.0003(16) -0.0160(16) 0.0066(15)
C52A 0.045(2) 0.0264(19) 0.0250(18) -0.0027(15) 0.0076(16) 0.0105(16)
C33A 0.0239(19) 0.035(2) 0.0313(19) 0.0118(16) 0.0086(14) 0.0015(15)
C53A 0.038(2) 0.033(2) 0.046(2) -0.0018(17) 0.0154(18) 0.0141(17)
C52 0.034(2) 0.0253(19) 0.0261(18) 0.0008(14) -0.0081(15) 0.0050(15)
C36A 0.033(2) 0.047(2) 0.0285(19) 0.0040(17) 0.0081(15) 0.0116(18)
C59C 0.027(4) 0.024(3) 0.039(6) 0.002(4) -0.002(3) 0.011(3)
C18A 0.031(2) 0.0279(19) 0.0223(16) -0.0035(14) -0.0026(14) 0.0156(15)
C38A 0.0211(19) 0.035(2) 0.0213(16) 0.0008(14) -0.0044(13) 0.0018(15)
C40 0.0174(19) 0.048(2) 0.043(2) -0.0085(18) -0.0021(15) 0.0070(16)
C39 0.0249(19) 0.034(2) 0.0245(17) -0.0043(15) -0.0021(14) 0.0019(15)
C1 0.038(2) 0.041(2) 0.0309(19) 0.0045(17) -0.0106(16) 0.0139(18)
C36 0.039(2) 0.049(3) 0.0277(19) 0.0099(18) -0.0054(16) 0.0162(19)
C21A 0.064(3) 0.032(2) 0.030(2) 0.0007(16) -0.0067(18) 0.025(2)
C58C 0.017(2) 0.021(2) 0.032(4) 0.000(2) -0.002(3) 0.007(2)
C37A 0.045(3) 0.028(2) 0.071(3) 0.016(2) 0.022(2) 0.0102(18)
C39A 0.047(3) 0.051(3) 0.0251(19) 0.0131(18) -0.0100(16) 0.0021(19)
C40A 0.042(2) 0.051(3) 0.028(2) -0.0102(18) -0.0096(16) 0.0069(19)
C59A 0.029(2) 0.036(2) 0.055(3) -0.0037(19) 0.0125(18) -0.0002(17)
C17A 0.033(2) 0.060(3) 0.0268(19) 0.0103(18) 0.0091(15) 0.0191(19)
C19A 0.044(2) 0.035(2) 0.0201(16) -0.0046(14) -0.0036(15) 0.0207(17)
C17 0.038(2) 0.0206(19) 0.051(2) 0.0090(17) -0.0044(17) 0.0050(16)
C16 0.033(2) 0.042(2) 0.0285(19) 0.0071(16) -0.0057(15) 0.0118(17)
C57 0.019(2) 0.052(3) 0.063(3) 0.010(2) 0.0063(18) 0.0122(18)
C19 0.049(2) 0.037(2) 0.0264(18) 0.0099(16) 0.0150(16) 0.0198(18)
C54A 0.027(2) 0.029(2) 0.045(2) -0.0019(17) -0.0016(16) 0.0124(16)
C58A 0.0199(18) 0.0189(17) 0.043(2) -0.0021(15) -0.0028(15) 0.0010(13)
C20A 0.032(2) 0.051(3) 0.052(2) -0.018(2) -0.0066(18) 0.0229(19)
C56 0.057(3) 0.055(3) 0.027(2) 0.0019(19) -0.0140(18) 0.012(2)
C61A 0.040(3) 0.046(3) 0.056(3) -0.021(2) 0.004(2) -0.0031(19)
O2A 0.072(3) 0.145(5) 0.028(2) 0.025(3) 0.0113(19) 0.038(3)
C56A 0.067(3) 0.053(3) 0.028(2) -0.0025(19) 0.0145(19) 0.019(2)
C57A 0.037(2) 0.060(3) 0.070(3) 0.011(2) 0.004(2) 0.028(2)
C1B 0.056(3) 0.056(3) 0.055(3) 0.0041(13) 0.0034(13) 0.0171(14)
C61C 0.039(3) 0.024(3) 0.028(3) -0.007(2) -0.004(2) 0.013(2)
C60A 0.052(3) 0.043(3) 0.104(4) 0.036(3) -0.004(3) 0.001(2)
C60C 0.034(3) 0.023(3) 0.048(3) 0.009(2) 0.010(2) 0.011(2)
O3A 0.112(4) 0.035(2) 0.060(3) -0.018(2) 0.055(3) -0.008(2)
S1B 0.0381(19) 0.0362(19) 0.0328(18) 0.0006(12) 0.0055(12) 0.0100(12)
F1A 0.067(4) 0.070(3) 0.056(3) -0.003(3) 0.047(3) -0.002(3)
F3A 0.096(3) 0.0369(19) 0.092(3) -0.0045(18) 0.060(2) -0.0093(19)
F2A 0.039(2) 0.139(4) 0.078(3) 0.021(3) 0.0114(18) 0.021(3)
O2B 0.055(6) 0.067(6) 0.015(5) -0.006(5) 0.003(4) 0.001(5)
C1A 0.0535(18) 0.0552(18) 0.0513(17) 0.0012(12) 0.0083(12) 0.0136(12)
O3B 0.113(8) 0.049(7) 0.047(7) 0.014(6) 0.043(6) 0.038(6)
C60 0.030(6) 0.025(6) 0.046(7) 0.011(5) 0.011(5) 0.010(5)
C58 0.027(5) 0.020(5) 0.039(7) -0.005(5) -0.001(5) 0.013(5)
C61 0.033(6) 0.022(5) 0.044(6) -0.006(5) -0.009(5) 0.015(5)
C59 0.021(6) 0.023(6) 0.028(8) 0.006(7) -0.002(6) 0.013(6)

_geom_special_details            
;
 All esds (except the esd in the dihedral angle between two l.s. planes)
 are estimated using the full covariance matrix.  The cell esds are taken
 into account individually in the estimation of esds in distances, angles
 and torsion angles; correlations between esds in cell parameters are only
 used when they are defined by crystal symmetry.  An approximate (isotropic)
 treatment of cell esds is used for estimating esds involving l.s. planes.
;
loop_
_geom_bond_atom_site_label_1
_geom_bond_atom_site_label_2
_geom_bond_distance
_geom_bond_site_symmetry_2
_geom_bond_publ_flag
Zr1 O1 2.101(2) . ?
Zr1 N10 2.041(2) . ?
Zr1 N50 2.031(2) . ?
Zr1 N30 2.041(2) . ?
Zr1A O1A 2.106(2) . ?
Zr1A N30A 2.032(2) . ?
Zr1A N10A 2.042(2) . ?
Zr1A N50A 2.038(3) . ?
S1 O1 1.488(2) . ?
S1 O2 1.409(3) . ?
S1 O3 1.407(3) . ?
S1 C1 1.808(4) . ?
S1A O1A 1.482(2) . ?
S1A O2A 1.371(5) . ?
S1A O3A 1.447(5) . ?
S1A C1A 1.784(7) . ?
F3 C1 1.327(4) . ?
N10 C10 1.439(4) . ?
N10 C18 1.504(4) . ?
O1A S1B 1.605(7) . ?
F2 C1 1.320(4) . ?
F1 C1 1.317(4) . ?
N50 C50 1.439(4) . ?
N50 C58C 1.507(8) . ?
N50 C58 1.54(2) . ?
N30A C30A 1.454(4) . ?
N30A C38A 1.504(4) . ?
F1B C1B 1.359(18) . ?
N30 C30 1.440(4) . ?
N30 C38 1.510(4) . ?
N10A C10A 1.438(4) . ?
N10A C18A 1.506(4) . ?
N50A C50A 1.435(4) . ?
N50A C58A 1.508(4) . ?
C15 H11 0.9500 . ?
C15 C10 1.396(4) . ?
C15 C14 1.396(4) . ?
C10 C11 1.396(4) . ?
C33 H33 0.9500 . ?
C33 C32 1.389(5) . ?
C33 C34 1.386(5) . ?
C31A H55 0.9500 . ?
C31A C30A 1.387(4) . ?
C31A C32A 1.401(4) . ?
C10A C11A 1.392(4) . ?
C10A C15A 1.387(4) . ?
C11 H7 0.9500 . ?
C11 C12 1.394(4) . ?
C31 H35 0.9500 . ?
C31 C30 1.391(4) . ?
C31 C32 1.392(4) . ?
C50 C55 1.396(4) . ?
C50 C51 1.386(4) . ?
C35 H31 0.9500 . ?
C35 C30 1.386(4) . ?
C35 C34 1.391(4) . ?
C32 C36 1.515(5) . ?
C11A H71 0.9500 . ?
C11A C12A 1.386(4) . ?
C18 C21 1.531(5) . ?
C18 C20 1.524(4) . ?
C18 C19 1.527(4) . ?
C15A H67 0.9500 . ?
C15A C14A 1.390(4) . ?
C30A C35A 1.385(5) . ?
F3B C1B 1.355(18) . ?
C55 H19 0.9500 . ?
C55 C54 1.391(5) . ?
C51 H23 0.9500 . ?
C51 C52 1.393(5) . ?
C37 H36A 0.9800 . ?
C37 H36B 0.9800 . ?
C37 H36C 0.9800 . ?
C37 C34 1.499(5) . ?
C54 C53 1.382(5) . ?
C54 C57 1.503(5) . ?
C34A C35A 1.400(5) . ?
C34A C33A 1.384(5) . ?
C34A C37A 1.514(5) . ?
C12A C13A 1.392(5) . ?
C12A C16A 1.508(5) . ?
C21 H5A 0.9800 . ?
C21 H5B 0.9800 . ?
C21 H5C 0.9800 . ?
C20 H4A 0.9800 . ?
C20 H4B 0.9800 . ?
C20 H4C 0.9800 . ?
C13A H69 0.9500 . ?
C13A C14A 1.389(5) . ?
C13 H9 0.9500 . ?
C13 C12 1.386(5) . ?
C13 C14 1.389(5) . ?
C41 H29A 0.9800 . ?
C41 H29B 0.9800 . ?
C41 H29C 0.9800 . ?
C41 C38 1.520(5) . ?
C12 C16 1.506(4) . ?
C41A H52A 0.9800 . ?
C41A H52B 0.9800 . ?
C41A H52C 0.9800 . ?
C41A C38A 1.534(5) . ?
C50A C51A 1.389(4) . ?
C50A C55A 1.398(5) . ?
C32A C33A 1.379(5) . ?
C32A C36A 1.509(5) . ?
F2B C1B 1.355(17) . ?
C35A H59 0.9500 . ?
C14A C17A 1.515(4) . ?
C14 C17 1.512(5) . ?
C38 C40 1.526(5) . ?
C38 C39 1.526(4) . ?
C51A H43 0.9500 . ?
C51A C52A 1.386(5) . ?
C55A H47 0.9500 . ?
C55A C54A 1.392(5) . ?
C16A H73A 0.9800 . ?
C16A H73B 0.9800 . ?
C16A H73C 0.9800 . ?
C53 H21 0.9500 . ?
C53 C52 1.383(5) . ?
C52A C53A 1.404(5) . ?
C52A C56A 1.493(5) . ?
C33A H57 0.9500 . ?
C53A H45 0.9500 . ?
C53A C54A 1.375(5) . ?
C52 C56 1.512(5) . ?
C36A H60A 0.9800 . ?
C36A H60B 0.9800 . ?
C36A H60C 0.9800 . ?
C59C H15A 0.9800 . ?
C59C H15B 0.9800 . ?
C59C H15C 0.9800 . ?
C59C C58C 1.518(10) . ?
C18A C21A 1.515(5) . ?
C18A C19A 1.519(4) . ?
C18A C20A 1.525(5) . ?
C38A C39A 1.524(5) . ?
C38A C40A 1.524(5) . ?
C40 H28A 0.9800 . ?
C40 H28B 0.9800 . ?
C40 H28C 0.9800 . ?
C39 H27A 0.9800 . ?
C39 H27B 0.9800 . ?
C39 H27C 0.9800 . ?
C36 H37A 0.9800 . ?
C36 H37B 0.9800 . ?
C36 H37C 0.9800 . ?
C21A H64A 0.9800 . ?
C21A H64B 0.9800 . ?
C21A H64C 0.9800 . ?
C58C C61C 1.547(12) . ?
C58C C60C 1.504(13) . ?
C37A H61A 0.9800 . ?
C37A H61B 0.9800 . ?
C37A H61C 0.9800 . ?
C39A H51A 0.9800 . ?
C39A H51B 0.9800 . ?
C39A H51C 0.9800 . ?
C40A H53A 0.9800 . ?
C40A H53B 0.9800 . ?
C40A H53C 0.9800 . ?
C59A H41A 0.9800 . ?
C59A H41B 0.9800 . ?
C59A H41C 0.9800 . ?
C59A C58A 1.515(5) . ?
C17A H72A 0.9800 . ?
C17A H72B 0.9800 . ?
C17A H72C 0.9800 . ?
C19A H63A 0.9800 . ?
C19A H63B 0.9800 . ?
C19A H63C 0.9800 . ?
C17 H13A 0.9800 . ?
C17 H13B 0.9800 . ?
C17 H13C 0.9800 . ?
C16 H12A 0.9800 . ?
C16 H12B 0.9800 . ?
C16 H12C 0.9800 . ?
C57 H24A 0.9800 . ?
C57 H24B 0.9800 . ?
C57 H24C 0.9800 . ?
C19 H3A 0.9800 . ?
C19 H3B 0.9800 . ?
C19 H3C 0.9800 . ?
C54A C57A 1.523(5) . ?
C58A C61A 1.539(5) . ?
C58A C60A 1.493(5) . ?
C20A H65A 0.9800 . ?
C20A H65B 0.9800 . ?
C20A H65C 0.9800 . ?
C56 H25A 0.9800 . ?
C56 H25B 0.9800 . ?
C56 H25C 0.9800 . ?
C61A H39A 0.9800 . ?
C61A H39B 0.9800 . ?
C61A H39C 0.9800 . ?
C56A H48A 0.9800 . ?
C56A H48B 0.9800 . ?
C56A H48C 0.9800 . ?
C57A H49A 0.9800 . ?
C57A H49B 0.9800 . ?
C57A H49C 0.9800 . ?
C1B S1B 1.77(2) . ?
C61C H17A 0.9800 . ?
C61C H17B 0.9800 . ?
C61C H17C 0.9800 . ?
C60A H40A 0.9800 . ?
C60A H40B 0.9800 . ?
C60A H40C 0.9800 . ?
C60C H16A 0.9800 . ?
C60C H16B 0.9800 . ?
C60C H16C 0.9800 . ?
S1B O2B 1.380(13) . ?
S1B O3B 1.490(14) . ?
F1A C1A 1.329(7) . ?
F3A C1A 1.366(7) . ?
F2A C1A 1.278(7) . ?
C60 H16D 0.9800 . ?
C60 H16E 0.9800 . ?
C60 H16F 0.9800 . ?
C60 C58 1.61(4) . ?
C58 C61 1.49(4) . ?
C58 C59 1.53(2) . ?
C61 H17D 0.9800 . ?
C61 H17E 0.9800 . ?
C61 H17F 0.9800 . ?
C59 H15D 0.9800 . ?
C59 H15E 0.9800 . ?
C59 H15F 0.9800 . ?

loop_
_geom_angle_atom_site_label_1
_geom_angle_atom_site_label_2
_geom_angle_atom_site_label_3
_geom_angle
_geom_angle_site_symmetry_1
_geom_angle_site_symmetry_3
_geom_angle_publ_flag
N10 Zr1 O1 115.70(9) . . ?
N50 Zr1 O1 110.14(9) . . ?
N50 Zr1 N10 105.77(10) . . ?
N50 Zr1 N30 106.86(9) . . ?
N30 Zr1 O1 109.51(9) . . ?
N30 Zr1 N10 108.47(10) . . ?
N30A Zr1A O1A 113.60(10) . . ?
N30A Zr1A N10A 108.29(10) . . ?
N30A Zr1A N50A 105.56(10) . . ?
N10A Zr1A O1A 110.49(10) . . ?
N50A Zr1A O1A 112.64(10) . . ?
N50A Zr1A N10A 105.83(10) . . ?
O1 S1 C1 100.66(15) . . ?
O2 S1 O1 111.96(17) . . ?
O2 S1 C1 104.3(2) . . ?
O3 S1 O1 111.15(18) . . ?
O3 S1 O2 120.3(2) . . ?
O3 S1 C1 106.03(19) . . ?
O1A S1A C1A 101.2(3) . . ?
O2A S1A O1A 115.9(2) . . ?
O2A S1A O3A 117.1(4) . . ?
O2A S1A C1A 108.7(3) . . ?
O3A S1A O1A 108.5(2) . . ?
O3A S1A C1A 103.5(3) . . ?
S1 O1 Zr1 163.12(15) . . ?
C10 N10 Zr1 120.14(18) . . ?
C10 N10 C18 114.8(2) . . ?
C18 N10 Zr1 125.02(19) . . ?
S1A O1A Zr1A 163.01(17) . . ?
S1B O1A Zr1A 155.4(3) . . ?
C50 N50 Zr1 122.74(19) . . ?
C50 N50 C58C 112.3(5) . . ?
C50 N50 C58 116.8(14) . . ?
C58C N50 Zr1 124.9(5) . . ?
C58 N50 Zr1 120.0(14) . . ?
C30A N30A Zr1A 120.69(19) . . ?
C30A N30A C38A 114.6(2) . . ?
C38A N30A Zr1A 124.68(19) . . ?
C30 N30 Zr1 121.83(19) . . ?
C30 N30 C38 114.6(2) . . ?
C38 N30 Zr1 123.52(18) . . ?
C10A N10A Zr1A 122.65(19) . . ?
C10A N10A C18A 113.8(2) . . ?
C18A N10A Zr1A 123.56(19) . . ?
C50A N50A Zr1A 122.7(2) . . ?
C50A N50A C58A 113.3(3) . . ?
C58A N50A Zr1A 124.0(2) . . ?
C10 C15 H11 119.6 . . ?
C14 C15 H11 119.6 . . ?
C14 C15 C10 120.8(3) . . ?
C15 C10 N10 120.8(3) . . ?
C15 C10 C11 118.8(3) . . ?
C11 C10 N10 120.3(3) . . ?
C32 C33 H33 119.0 . . ?
C34 C33 H33 119.0 . . ?
C34 C33 C32 122.0(3) . . ?
C30A C31A H55 119.7 . . ?
C30A C31A C32A 120.6(3) . . ?
C32A C31A H55 119.7 . . ?
C11A C10A N10A 121.5(3) . . ?
C15A C10A N10A 119.7(3) . . ?
C15A C10A C11A 118.8(3) . . ?
C10 C11 H7 119.4 . . ?
C12 C11 C10 121.3(3) . . ?
C12 C11 H7 119.4 . . ?
C30 C31 H35 119.3 . . ?
C30 C31 C32 121.4(3) . . ?
C32 C31 H35 119.3 . . ?
C55 C50 N50 120.8(3) . . ?
C51 C50 N50 120.1(3) . . ?
C51 C50 C55 119.1(3) . . ?
C30 C35 H31 119.2 . . ?
C30 C35 C34 121.6(3) . . ?
C34 C35 H31 119.2 . . ?
C31 C30 N30 119.5(3) . . ?
C35 C30 N30 121.9(3) . . ?
C35 C30 C31 118.6(3) . . ?
C33 C32 C31 118.1(3) . . ?
C33 C32 C36 121.4(3) . . ?
C31 C32 C36 120.4(3) . . ?
C10A C11A H71 119.2 . . ?
C12A C11A C10A 121.5(3) . . ?
C12A C11A H71 119.2 . . ?
N10 C18 C21 111.4(3) . . ?
N10 C18 C20 110.1(3) . . ?
N10 C18 C19 107.5(2) . . ?
C20 C18 C21 109.9(3) . . ?
C20 C18 C19 109.1(3) . . ?
C19 C18 C21 108.8(3) . . ?
C10A C15A H67 119.5 . . ?
C10A C15A C14A 120.9(3) . . ?
C14A C15A H67 119.5 . . ?
C31A C30A N30A 119.1(3) . . ?
C35A C30A N30A 121.4(3) . . ?
C35A C30A C31A 119.5(3) . . ?
C50 C55 H19 119.9 . . ?
C54 C55 C50 120.3(3) . . ?
C54 C55 H19 119.9 . . ?
C50 C51 H23 119.3 . . ?
C50 C51 C52 121.5(3) . . ?
C52 C51 H23 119.3 . . ?
H36A C37 H36B 109.5 . . ?
H36A C37 H36C 109.5 . . ?
H36B C37 H36C 109.5 . . ?
C34 C37 H36A 109.5 . . ?
C34 C37 H36B 109.5 . . ?
C34 C37 H36C 109.5 . . ?
C55 C54 C57 119.8(3) . . ?
C53 C54 C55 119.1(3) . . ?
C53 C54 C57 121.0(3) . . ?
C35A C34A C37A 120.1(3) . . ?
C33A C34A C35A 118.5(3) . . ?
C33A C34A C37A 121.4(3) . . ?
C11A C12A C13A 118.5(3) . . ?
C11A C12A C16A 120.3(3) . . ?
C13A C12A C16A 121.2(3) . . ?
C18 C21 H5A 109.5 . . ?
C18 C21 H5B 109.5 . . ?
C18 C21 H5C 109.5 . . ?
H5A C21 H5B 109.5 . . ?
H5A C21 H5C 109.5 . . ?
H5B C21 H5C 109.5 . . ?
C18 C20 H4A 109.5 . . ?
C18 C20 H4B 109.5 . . ?
C18 C20 H4C 109.5 . . ?
H4A C20 H4B 109.5 . . ?
H4A C20 H4C 109.5 . . ?
H4B C20 H4C 109.5 . . ?
C33 C34 C35 118.2(3) . . ?
C33 C34 C37 121.3(3) . . ?
C35 C34 C37 120.5(3) . . ?
C12A C13A H69 119.4 . . ?
C14A C13A C12A 121.1(3) . . ?
C14A C13A H69 119.4 . . ?
C12 C13 H9 119.0 . . ?
C12 C13 C14 121.9(3) . . ?
C14 C13 H9 119.0 . . ?
H29A C41 H29B 109.5 . . ?
H29A C41 H29C 109.5 . . ?
H29B C41 H29C 109.5 . . ?
C38 C41 H29A 109.5 . . ?
C38 C41 H29B 109.5 . . ?
C38 C41 H29C 109.5 . . ?
C11 C12 C16 120.6(3) . . ?
C13 C12 C11 118.4(3) . . ?
C13 C12 C16 121.0(3) . . ?
H52A C41A H52B 109.5 . . ?
H52A C41A H52C 109.5 . . ?
H52B C41A H52C 109.5 . . ?
C38A C41A H52A 109.5 . . ?
C38A C41A H52B 109.5 . . ?
C38A C41A H52C 109.5 . . ?
C51A C50A N50A 120.2(3) . . ?
C51A C50A C55A 118.7(3) . . ?
C55A C50A N50A 121.1(3) . . ?
C31A C32A C36A 120.9(3) . . ?
C33A C32A C31A 118.7(3) . . ?
C33A C32A C36A 120.4(3) . . ?
C30A C35A C34A 120.8(3) . . ?
C30A C35A H59 119.6 . . ?
C34A C35A H59 119.6 . . ?
C15A C14A C17A 120.2(3) . . ?
C13A C14A C15A 119.1(3) . . ?
C13A C14A C17A 120.7(3) . . ?
C15 C14 C17 120.0(3) . . ?
C13 C14 C15 118.7(3) . . ?
C13 C14 C17 121.3(3) . . ?
N30 C38 C41 111.3(3) . . ?
N30 C38 C40 110.8(3) . . ?
N30 C38 C39 107.6(3) . . ?
C41 C38 C40 109.5(3) . . ?
C41 C38 C39 109.3(3) . . ?
C40 C38 C39 108.3(3) . . ?
C50A C51A H43 119.0 . . ?
C52A C51A C50A 121.9(3) . . ?
C52A C51A H43 119.0 . . ?
C50A C55A H47 119.6 . . ?
C54A C55A C50A 120.8(3) . . ?
C54A C55A H47 119.6 . . ?
C12A C16A H73A 109.5 . . ?
C12A C16A H73B 109.5 . . ?
C12A C16A H73C 109.5 . . ?
H73A C16A H73B 109.5 . . ?
H73A C16A H73C 109.5 . . ?
H73B C16A H73C 109.5 . . ?
C54 C53 H21 119.0 . . ?
C54 C53 C52 122.0(3) . . ?
C52 C53 H21 119.0 . . ?
C51A C52A C53A 117.5(3) . . ?
C51A C52A C56A 121.5(4) . . ?
C53A C52A C56A 121.0(3) . . ?
C34A C33A H57 119.1 . . ?
C32A C33A C34A 121.9(3) . . ?
C32A C33A H57 119.1 . . ?
C52A C53A H45 118.9 . . ?
C54A C53A C52A 122.2(3) . . ?
C54A C53A H45 118.9 . . ?
C51 C52 C56 121.2(3) . . ?
C53 C52 C51 118.0(3) . . ?
C53 C52 C56 120.8(3) . . ?
C32A C36A H60A 109.5 . . ?
C32A C36A H60B 109.5 . . ?
C32A C36A H60C 109.5 . . ?
H60A C36A H60B 109.5 . . ?
H60A C36A H60C 109.5 . . ?
H60B C36A H60C 109.5 . . ?
H15A C59C H15B 109.5 . . ?
H15A C59C H15C 109.5 . . ?
H15B C59C H15C 109.5 . . ?
C58C C59C H15A 109.5 . . ?
C58C C59C H15B 109.5 . . ?
C58C C59C H15C 109.5 . . ?
N10A C18A C21A 111.0(3) . . ?
N10A C18A C19A 107.8(3) . . ?
N10A C18A C20A 110.4(3) . . ?
C21A C18A C19A 108.8(3) . . ?
C21A C18A C20A 110.2(3) . . ?
C19A C18A C20A 108.6(3) . . ?
N30A C38A C41A 111.4(3) . . ?
N30A C38A C39A 108.0(3) . . ?
N30A C38A C40A 110.2(3) . . ?
C39A C38A C41A 108.0(3) . . ?
C40A C38A C41A 109.8(3) . . ?
C40A C38A C39A 109.4(3) . . ?
C38 C40 H28A 109.5 . . ?
C38 C40 H28B 109.5 . . ?
C38 C40 H28C 109.5 . . ?
H28A C40 H28B 109.5 . . ?
H28A C40 H28C 109.5 . . ?
H28B C40 H28C 109.5 . . ?
C38 C39 H27A 109.5 . . ?
C38 C39 H27B 109.5 . . ?
C38 C39 H27C 109.5 . . ?
H27A C39 H27B 109.5 . . ?
H27A C39 H27C 109.5 . . ?
H27B C39 H27C 109.5 . . ?
F3 C1 S1 109.8(3) . . ?
F2 C1 S1 111.2(3) . . ?
F2 C1 F3 108.3(3) . . ?
F1 C1 S1 111.1(3) . . ?
F1 C1 F3 107.8(3) . . ?
F1 C1 F2 108.5(3) . . ?
C32 C36 H37A 109.5 . . ?
C32 C36 H37B 109.5 . . ?
C32 C36 H37C 109.5 . . ?
H37A C36 H37B 109.5 . . ?
H37A C36 H37C 109.5 . . ?
H37B C36 H37C 109.5 . . ?
C18A C21A H64A 109.5 . . ?
C18A C21A H64B 109.5 . . ?
C18A C21A H64C 109.5 . . ?
H64A C21A H64B 109.5 . . ?
H64A C21A H64C 109.5 . . ?
H64B C21A H64C 109.5 . . ?
N50 C58C C59C 108.2(11) . . ?
N50 C58C C61C 110.9(6) . . ?
C59C C58C C61C 107.9(10) . . ?
C60C C58C N50 110.9(8) . . ?
C60C C58C C59C 108.9(9) . . ?
C60C C58C C61C 109.9(7) . . ?
C34A C37A H61A 109.5 . . ?
C34A C37A H61B 109.5 . . ?
C34A C37A H61C 109.5 . . ?
H61A C37A H61B 109.5 . . ?
H61A C37A H61C 109.5 . . ?
H61B C37A H61C 109.5 . . ?
C38A C39A H51A 109.5 . . ?
C38A C39A H51B 109.5 . . ?
C38A C39A H51C 109.5 . . ?
H51A C39A H51B 109.5 . . ?
H51A C39A H51C 109.5 . . ?
H51B C39A H51C 109.5 . . ?
C38A C40A H53A 109.5 . . ?
C38A C40A H53B 109.5 . . ?
C38A C40A H53C 109.5 . . ?
H53A C40A H53B 109.5 . . ?
H53A C40A H53C 109.5 . . ?
H53B C40A H53C 109.5 . . ?
H41A C59A H41B 109.5 . . ?
H41A C59A H41C 109.5 . . ?
H41B C59A H41C 109.5 . . ?
C58A C59A H41A 109.5 . . ?
C58A C59A H41B 109.5 . . ?
C58A C59A H41C 109.5 . . ?
C14A C17A H72A 109.5 . . ?
C14A C17A H72B 109.5 . . ?
C14A C17A H72C 109.5 . . ?
H72A C17A H72B 109.5 . . ?
H72A C17A H72C 109.5 . . ?
H72B C17A H72C 109.5 . . ?
C18A C19A H63A 109.5 . . ?
C18A C19A H63B 109.5 . . ?
C18A C19A H63C 109.5 . . ?
H63A C19A H63B 109.5 . . ?
H63A C19A H63C 109.5 . . ?
H63B C19A H63C 109.5 . . ?
C14 C17 H13A 109.5 . . ?
C14 C17 H13B 109.5 . . ?
C14 C17 H13C 109.5 . . ?
H13A C17 H13B 109.5 . . ?
H13A C17 H13C 109.5 . . ?
H13B C17 H13C 109.5 . . ?
C12 C16 H12A 109.5 . . ?
C12 C16 H12B 109.5 . . ?
C12 C16 H12C 109.5 . . ?
H12A C16 H12B 109.5 . . ?
H12A C16 H12C 109.5 . . ?
H12B C16 H12C 109.5 . . ?
C54 C57 H24A 109.5 . . ?
C54 C57 H24B 109.5 . . ?
C54 C57 H24C 109.5 . . ?
H24A C57 H24B 109.5 . . ?
H24A C57 H24C 109.5 . . ?
H24B C57 H24C 109.5 . . ?
C18 C19 H3A 109.5 . . ?
C18 C19 H3B 109.5 . . ?
C18 C19 H3C 109.5 . . ?
H3A C19 H3B 109.5 . . ?
H3A C19 H3C 109.5 . . ?
H3B C19 H3C 109.5 . . ?
C55A C54A C57A 119.9(4) . . ?
C53A C54A C55A 118.8(3) . . ?
C53A C54A C57A 121.3(3) . . ?
N50A C58A C59A 107.2(3) . . ?
N50A C58A C61A 110.5(3) . . ?
C59A C58A C61A 107.0(3) . . ?
C60A C58A N50A 110.9(3) . . ?
C60A C58A C59A 111.2(3) . . ?
C60A C58A C61A 110.0(4) . . ?
C18A C20A H65A 109.5 . . ?
C18A C20A H65B 109.5 . . ?
C18A C20A H65C 109.5 . . ?
H65A C20A H65B 109.5 . . ?
H65A C20A H65C 109.5 . . ?
H65B C20A H65C 109.5 . . ?
C52 C56 H25A 109.5 . . ?
C52 C56 H25B 109.5 . . ?
C52 C56 H25C 109.5 . . ?
H25A C56 H25B 109.5 . . ?
H25A C56 H25C 109.5 . . ?
H25B C56 H25C 109.5 . . ?
C58A C61A H39A 109.5 . . ?
C58A C61A H39B 109.5 . . ?
C58A C61A H39C 109.5 . . ?
H39A C61A H39B 109.5 . . ?
H39A C61A H39C 109.5 . . ?
H39B C61A H39C 109.5 . . ?
C52A C56A H48A 109.5 . . ?
C52A C56A H48B 109.5 . . ?
C52A C56A H48C 109.5 . . ?
H48A C56A H48B 109.5 . . ?
H48A C56A H48C 109.5 . . ?
H48B C56A H48C 109.5 . . ?
C54A C57A H49A 109.5 . . ?
C54A C57A H49B 109.5 . . ?
C54A C57A H49C 109.5 . . ?
H49A C57A H49B 109.5 . . ?
H49A C57A H49C 109.5 . . ?
H49B C57A H49C 109.5 . . ?
F1B C1B S1B 104(2) . . ?
F3B C1B F1B 110(2) . . ?
F3B C1B S1B 99.3(14) . . ?
F2B C1B F1B 113(2) . . ?
F2B C1B F3B 116(2) . . ?
F2B C1B S1B 112.9(16) . . ?
C58C C61C H17A 109.5 . . ?
C58C C61C H17B 109.5 . . ?
C58C C61C H17C 109.5 . . ?
H17A C61C H17B 109.5 . . ?
H17A C61C H17C 109.5 . . ?
H17B C61C H17C 109.5 . . ?
C58A C60A H40A 109.5 . . ?
C58A C60A H40B 109.5 . . ?
C58A C60A H40C 109.5 . . ?
H40A C60A H40B 109.5 . . ?
H40A C60A H40C 109.5 . . ?
H40B C60A H40C 109.5 . . ?
C58C C60C H16A 109.5 . . ?
C58C C60C H16B 109.5 . . ?
C58C C60C H16C 109.5 . . ?
H16A C60C H16B 109.5 . . ?
H16A C60C H16C 109.5 . . ?
H16B C60C H16C 109.5 . . ?
O1A S1B C1B 96.8(9) . . ?
O2B S1B O1A 108.6(8) . . ?
O2B S1B C1B 103.6(11) . . ?
O2B S1B O3B 126.8(11) . . ?
O3B S1B O1A 118.3(7) . . ?
O3B S1B C1B 94.8(10) . . ?
F1A C1A S1A 113.3(6) . . ?
F1A C1A F3A 107.8(7) . . ?
F3A C1A S1A 106.1(5) . . ?
F2A C1A S1A 113.1(5) . . ?
F2A C1A F1A 105.3(6) . . ?
F2A C1A F3A 111.2(6) . . ?
H16D C60 H16E 109.5 . . ?
H16D C60 H16F 109.5 . . ?
H16E C60 H16F 109.5 . . ?
C58 C60 H16D 109.5 . . ?
C58 C60 H16E 109.5 . . ?
C58 C60 H16F 109.5 . . ?
N50 C58 C60 108(2) . . ?
C61 C58 N50 111(2) . . ?
C61 C58 C60 109(2) . . ?
C61 C58 C59 112(3) . . ?
C59 C58 N50 108(3) . . ?
C59 C58 C60 109(3) . . ?
C58 C61 H17D 109.5 . . ?
C58 C61 H17E 109.5 . . ?
C58 C61 H17F 109.5 . . ?
H17D C61 H17E 109.5 . . ?
H17D C61 H17F 109.5 . . ?
H17E C61 H17F 109.5 . . ?
C58 C59 H15D 109.5 . . ?
C58 C59 H15E 109.5 . . ?
C58 C59 H15F 109.5 . . ?
H15D C59 H15E 109.5 . . ?
H15D C59 H15F 109.5 . . ?
H15E C59 H15F 109.5 . . ?

loop_
_geom_torsion_atom_site_label_1
_geom_torsion_atom_site_label_2
_geom_torsion_atom_site_label_3
_geom_torsion_atom_site_label_4
_geom_torsion
_geom_torsion_site_symmetry_1
_geom_torsion_site_symmetry_2
_geom_torsion_site_symmetry_3
_geom_torsion_site_symmetry_4
_geom_torsion_publ_flag
Zr1 N10 C10 C15 89.0(3) . . . . ?
Zr1 N10 C10 C11 -89.6(3) . . . . ?
Zr1 N10 C18 C21 128.7(2) . . . . ?
Zr1 N10 C18 C20 -109.1(3) . . . . ?
Zr1 N10 C18 C19 9.6(4) . . . . ?
Zr1 N50 C50 C55 89.2(3) . . . . ?
Zr1 N50 C50 C51 -91.5(3) . . . . ?
Zr1 N50 C58C C59C 7.7(12) . . . . ?
Zr1 N50 C58C C61C 125.8(6) . . . . ?
Zr1 N50 C58C C60C -111.7(7) . . . . ?
Zr1 N50 C58 C60 -82(2) . . . . ?
Zr1 N50 C58 C61 159.1(16) . . . . ?
Zr1 N50 C58 C59 36(4) . . . . ?
Zr1 N30 C30 C31 -83.4(3) . . . . ?
Zr1 N30 C30 C35 96.7(3) . . . . ?
Zr1 N30 C38 C41 127.0(3) . . . . ?
Zr1 N30 C38 C40 -111.0(3) . . . . ?
Zr1 N30 C38 C39 7.3(4) . . . . ?
Zr1A O1A S1B C1B -150.0(8) . . . . ?
Zr1A O1A S1B O2B 103.1(10) . . . . ?
Zr1A O1A S1B O3B -50.8(12) . . . . ?
Zr1A N30A C30A C31A 89.1(3) . . . . ?
Zr1A N30A C30A C35A -89.2(3) . . . . ?
Zr1A N30A C38A C41A -135.2(3) . . . . ?
Zr1A N30A C38A C39A -16.7(4) . . . . ?
Zr1A N30A C38A C40A 102.7(3) . . . . ?
Zr1A N10A C10A C11A -98.0(3) . . . . ?
Zr1A N10A C10A C15A 83.4(3) . . . . ?
Zr1A N10A C18A C21A -127.7(3) . . . . ?
Zr1A N10A C18A C19A -8.7(4) . . . . ?
Zr1A N10A C18A C20A 109.8(3) . . . . ?
Zr1A N50A C50A C51A 93.6(3) . . . . ?
Zr1A N50A C50A C55A -86.9(3) . . . . ?
Zr1A N50A C58A C59A -9.7(4) . . . . ?
Zr1A N50A C58A C61A -126.0(3) . . . . ?
Zr1A N50A C58A C60A 111.8(3) . . . . ?
O1 S1 C1 F3 -176.5(3) . . . . ?
O1 S1 C1 F2 -56.6(3) . . . . ?
O1 S1 C1 F1 64.3(3) . . . . ?
N10 C10 C11 C12 178.8(3) . . . . ?
O1A S1A C1A F1A 172.4(6) . . . . ?
O1A S1A C1A F3A -69.5(5) . . . . ?
O1A S1A C1A F2A 52.6(6) . . . . ?
N50 C50 C55 C54 179.1(3) . . . . ?
N50 C50 C51 C52 -177.4(3) . . . . ?
N30A C30A C35A C34A 177.4(3) . . . . ?
F1B C1B S1B O1A -167.4(14) . . . . ?
F1B C1B S1B O2B -56.3(17) . . . . ?
F1B C1B S1B O3B 73.4(16) . . . . ?
N10A C10A C11A C12A -178.0(3) . . . . ?
N10A C10A C15A C14A 178.3(3) . . . . ?
N50A C50A C51A C52A 178.3(3) . . . . ?
N50A C50A C55A C54A 179.6(3) . . . . ?
C15 C10 C11 C12 0.1(5) . . . . ?
C10 N10 C18 C21 -50.4(4) . . . . ?
C10 N10 C18 C20 71.8(3) . . . . ?
C10 N10 C18 C19 -169.6(3) . . . . ?
C10 C15 C14 C13 -1.1(5) . . . . ?
C10 C15 C14 C17 179.2(3) . . . . ?
C10 C11 C12 C13 -0.8(5) . . . . ?
C10 C11 C12 C16 179.6(3) . . . . ?
C31A C30A C35A C34A -0.8(5) . . . . ?
C31A C32A C33A C34A -0.7(5) . . . . ?
C10A N10A C18A C21A 49.9(4) . . . . ?
C10A N10A C18A C19A 169.0(3) . . . . ?
C10A N10A C18A C20A -72.6(3) . . . . ?
C10A C11A C12A C13A -0.8(5) . . . . ?
C10A C11A C12A C16A 178.7(3) . . . . ?
C10A C15A C14A C13A 0.3(5) . . . . ?
C10A C15A C14A C17A -177.2(3) . . . . ?
C50 N50 C58C C59C -171.0(8) . . . . ?
C50 N50 C58C C61C -52.8(9) . . . . ?
C50 N50 C58C C60C 69.6(7) . . . . ?
C50 N50 C58 C60 91(2) . . . . ?
C50 N50 C58 C61 -28(3) . . . . ?
C50 N50 C58 C59 -151(2) . . . . ?
C50 C55 C54 C53 -1.3(5) . . . . ?
C50 C55 C54 C57 -179.9(3) . . . . ?
C50 C51 C52 C53 -2.1(5) . . . . ?
C50 C51 C52 C56 176.0(3) . . . . ?
C30 N30 C38 C41 -50.8(4) . . . . ?
C30 N30 C38 C40 71.3(3) . . . . ?
C30 N30 C38 C39 -170.5(3) . . . . ?
C30 C31 C32 C33 -1.0(5) . . . . ?
C30 C31 C32 C36 177.0(3) . . . . ?
C30 C35 C34 C33 -0.6(5) . . . . ?
C30 C35 C34 C37 -178.7(3) . . . . ?
C32 C33 C34 C35 -0.7(5) . . . . ?
C32 C33 C34 C37 177.4(3) . . . . ?
C32 C31 C30 N30 179.8(3) . . . . ?
C32 C31 C30 C35 -0.3(5) . . . . ?
C11A C10A C15A C14A -0.3(5) . . . . ?
C11A C12A C13A C14A 0.8(5) . . . . ?
C18 N10 C10 C15 -91.7(3) . . . . ?
C18 N10 C10 C11 89.6(3) . . . . ?
C15A C10A C11A C12A 0.6(5) . . . . ?
C30A N30A C38A C41A 46.2(4) . . . . ?
C30A N30A C38A C39A 164.6(3) . . . . ?
C30A N30A C38A C40A -76.0(3) . . . . ?
C30A C31A C32A C33A 1.3(5) . . . . ?
C30A C31A C32A C36A -179.0(3) . . . . ?
O2 S1 O1 Zr1 -72.4(6) . . . . ?
O2 S1 C1 F3 67.4(3) . . . . ?
O2 S1 C1 F2 -172.8(3) . . . . ?
O2 S1 C1 F1 -51.8(3) . . . . ?
F3B C1B S1B O1A -54.1(15) . . . . ?
F3B C1B S1B O2B 57.0(17) . . . . ?
F3B C1B S1B O3B -173.3(15) . . . . ?
C55 C50 C51 C52 2.0(5) . . . . ?
C55 C54 C53 C52 1.2(5) . . . . ?
C51 C50 C55 C54 -0.3(5) . . . . ?
O3 S1 O1 Zr1 65.3(6) . . . . ?
O3 S1 C1 F3 -60.6(3) . . . . ?
O3 S1 C1 F2 59.2(3) . . . . ?
O3 S1 C1 F1 -179.8(3) . . . . ?
C54 C53 C52 C51 0.5(5) . . . . ?
C54 C53 C52 C56 -177.6(4) . . . . ?
C12A C13A C14A C15A -0.6(5) . . . . ?
C12A C13A C14A C17A 176.9(3) . . . . ?
C34 C33 C32 C31 1.5(5) . . . . ?
C34 C33 C32 C36 -176.4(3) . . . . ?
C34 C35 C30 N30 -179.0(3) . . . . ?
C34 C35 C30 C31 1.1(5) . . . . ?
C12 C13 C14 C15 0.4(5) . . . . ?
C12 C13 C14 C17 -179.9(3) . . . . ?
C50A N50A C58A C59A 170.5(3) . . . . ?
C50A N50A C58A C61A 54.3(4) . . . . ?
C50A N50A C58A C60A -68.0(4) . . . . ?
C50A C51A C52A C53A 1.9(5) . . . . ?
C50A C51A C52A C56A -178.1(3) . . . . ?
C50A C55A C54A C53A 2.1(5) . . . . ?
C50A C55A C54A C57A -177.5(3) . . . . ?
C32A C31A C30A N30A -178.8(3) . . . . ?
C32A C31A C30A C35A -0.6(5) . . . . ?
F2B C1B S1B O1A 69.3(17) . . . . ?
F2B C1B S1B O2B -179.7(17) . . . . ?
F2B C1B S1B O3B -49.9(18) . . . . ?
C35A C34A C33A C32A -0.6(5) . . . . ?
C14 C15 C10 N10 -177.8(3) . . . . ?
C14 C15 C10 C11 0.9(5) . . . . ?
C14 C13 C12 C11 0.6(5) . . . . ?
C14 C13 C12 C16 -179.9(3) . . . . ?
C38 N30 C30 C31 94.5(3) . . . . ?
C38 N30 C30 C35 -85.4(3) . . . . ?
C51A C50A C55A C54A -0.9(5) . . . . ?
C51A C52A C53A C54A -0.6(6) . . . . ?
C55A C50A C51A C52A -1.2(5) . . . . ?
C16A C12A C13A C14A -178.7(3) . . . . ?
C52A C53A C54A C55A -1.3(6) . . . . ?
C52A C53A C54A C57A 178.2(4) . . . . ?
C33A C34A C35A C30A 1.4(5) . . . . ?
C36A C32A C33A C34A 179.6(3) . . . . ?
C18A N10A C10A C11A 84.3(4) . . . . ?
C18A N10A C10A C15A -94.3(3) . . . . ?
C38A N30A C30A C31A -92.2(3) . . . . ?
C38A N30A C30A C35A 89.6(4) . . . . ?
C1 S1 O1 Zr1 177.3(5) . . . . ?
C58C N50 C50 C55 -92.2(6) . . . . ?
C58C N50 C50 C51 87.2(6) . . . . ?
C37A C34A C35A C30A -178.4(3) . . . . ?
C37A C34A C33A C32A 179.2(4) . . . . ?
C57 C54 C53 C52 179.8(3) . . . . ?
C58A N50A C50A C51A -86.6(4) . . . . ?
C58A N50A C50A C55A 92.9(4) . . . . ?
O2A S1A O1A Zr1A 67.3(7) . . . . ?
O2A S1A C1A F1A -65.2(7) . . . . ?
O2A S1A C1A F3A 52.9(6) . . . . ?
O2A S1A C1A F2A 175.1(5) . . . . ?
C56A C52A C53A C54A 179.4(4) . . . . ?
O3A S1A O1A Zr1A -66.8(7) . . . . ?
O3A S1A C1A F1A 60.0(6) . . . . ?
O3A S1A C1A F3A 178.1(5) . . . . ?
O3A S1A C1A F2A -59.8(6) . . . . ?
C1A S1A O1A Zr1A -175.3(6) . . . . ?
C58 N50 C50 C55 -83.5(17) . . . . ?
C58 N50 C50 C51 95.9(17) . . . . ?

_shelx_res_file                  
;
TITL sh_572n__twin1_hklf4_a.res in P-1
    sh_572n__twin1_hklf4.res
    created by SHELXL-2019/1 at 17:50:14 on 23-May-2025
REM Old TITL SH_572n__twin1_hklf4 in P-1
REM SHELXT solution in P-1: R1 0.162, Rweak 0.036, Alpha 0.135
REM <I/s> 0.000 for 0 systematic absences, Orientation as input
REM Formula found by SHELXT: C78 N8 O9 F6 S Zr2
CELL 0.71073 10.7189 15.5552 24.4893 93.485 90.244 107.966
ZERR 4 0.0002 0.0004 0.0005 0.002 0.002 0.002
LATT 1
SFAC C H F N O S Zr
UNIT 148 216 12 12 12 4 4
SIMU 0.01 0.01 1.9 C74 C74B F5B F5 F4 F6B F6 F4B
SIMU 0.01 0.01 1.7 C14B C14 C16 C16B C17B C17 C15 C15B
SIMU 0.01 0.01 1.9 O6B S2B S2 O5 O5B O6 O4
SADI C14 C15 C15B C14B
RIGU C74B C74 F5 F5B F6 F6B F4 F4B
SADI S2B O5B S2 O6 S2B O6B S2 O5
SADI S2 C74 S2B C74B
SADI F5 C74B F5B C74 F6 C74 F4 C74 F6B C74B F4B C74B
ISOR 0.001 0.01 S2 S2B C74B C74
SADI N2 C14 N2 C14B

L.S. 10
PLAN  26
SIZE 0.19 0.19 0.23
TEMP -123
CONF
BOND
list 4
MORE -1
BOND $H
fmap 2 53
acta
OMIT -1 0 -1
OMIT -1 0 0
OMIT -1 1 0
OMIT -1 1 1
OMIT 0 -1 2
OMIT 0 0 -3
OMIT 0 0 -2
OMIT 0 1 1
OMIT 1 -1 0
OMIT 1 -1 1
REM <olex2.extras>
REM <HklSrc "%.\\SH_572n__twin1_hklf5.hkl">
REM </olex2.extras>

WGHT    0.072200    0.749300
BASF   0.49507
FVAR       2.59654   0.79319   0.72959
ZR1   7    0.768291    0.750309    0.576124    11.00000    0.01438    0.01554 =
         0.01277    0.00051    0.00046    0.00467
ZR2   7   -0.042139    0.744864    0.078256    11.00000    0.01752    0.01926 =
         0.01152    0.00080   -0.00002    0.00274
S1    6    0.648067    0.798615    0.449983    11.00000    0.02770    0.05971 =
         0.01726    0.00817   -0.00196    0.01360
PART 1
S2    6    0.106225    0.756961   -0.051564    21.00000    0.04100    0.05412 =
         0.01748    0.00492    0.01119    0.01629

PART 0
O1    5    0.679602    0.783189    0.507102    11.00000    0.02825    0.03527 =
         0.01925    0.00481   -0.00188    0.01233
F3    3    0.453427    0.843839    0.412503    11.00000    0.05381    0.06376 =
         0.04440    0.00922   -0.02665    0.02138
N1    4    0.883503    0.669175    0.560773    11.00000    0.01887    0.01721 =
         0.01559    0.00025    0.00062    0.00438

O4    5    0.065735    0.764177    0.005885    11.00000    0.03721    0.03338 =
         0.01817    0.00187    0.00737    0.00618
F2    3    0.410929    0.769038    0.484554    11.00000    0.02766    0.09048 =
         0.06743    0.03542    0.01011    0.01654
F1    3    0.528137    0.908460    0.490609    11.00000    0.08283    0.05809 =
         0.05831   -0.01338   -0.03040    0.03862
N2    4    0.886290    0.864707    0.616333    11.00000    0.01449    0.01561 =
         0.01757    0.00068    0.00157    0.00279
N5    4   -0.233795    0.671138    0.065826    11.00000    0.01876    0.02423 =
         0.01630    0.00162   -0.00043    0.00145
PART 2
F5    3    0.311322    0.832434   -0.101510   -21.00000    0.04904    0.04887 =
         0.03244    0.02397    0.00676    0.02099

PART 0
N3    4    0.627189    0.689360    0.629326    11.00000    0.01576    0.01840 =
         0.01710   -0.00135    0.00011    0.00278

N6    4    0.039373    0.681964    0.132636    11.00000    0.02339    0.02170 =
         0.01470   -0.00162   -0.00009    0.00764
N4    4   -0.043383    0.863817    0.117673    11.00000    0.01670    0.01978 =
         0.02276    0.00176   -0.00250    0.00494
C11   1    0.808035    0.519416    0.599219    11.00000    0.02117    0.02067 =
         0.02610    0.00008   -0.00117    0.00781
AFIX  43
H11   2    0.741810    0.499673    0.571270    11.00000   -1.20000
AFIX   0
C6    1    0.895441    0.607200    0.600310    11.00000    0.02117    0.02134 =
         0.01734    0.00260    0.00408    0.00890
C33   1    0.677914    0.752243    0.799330    11.00000    0.02562    0.03256 =
         0.01630   -0.00084    0.00266    0.00084
AFIX  43
H33   2    0.691076    0.767056    0.837569    11.00000   -1.20000
AFIX   0

C55   1   -0.366685    0.644387    0.147871    11.00000    0.02248    0.02285 =
         0.02500    0.00139   -0.00202    0.00483
AFIX  43
H55   2   -0.365305    0.705825    0.148925    11.00000   -1.20000
AFIX   0
C66   1    0.050996    0.707232    0.190326    11.00000    0.02316    0.02129 =
         0.01454    0.00131   -0.00290    0.00949

C7    1    0.993350    0.634699    0.641205    11.00000    0.01650    0.02153 =
         0.02401    0.00014    0.00221    0.00625
AFIX  43
H7    2    1.053140    0.694353    0.642263    11.00000   -1.20000
AFIX   0
C35   1    0.712766    0.669299    0.718810    11.00000    0.01575    0.02642 =
         0.02348    0.00188    0.00381    0.00395
AFIX  43
H35   2    0.749241    0.626592    0.701436    11.00000   -1.20000
AFIX   0
C18   1    1.007715    0.868589    0.643238    11.00000    0.01634    0.01669 =
         0.02229   -0.00035   -0.00174    0.00470
C31   1    0.589769    0.773053    0.713455    11.00000    0.01648    0.02038 =
         0.02078    0.00129    0.00040    0.00204
AFIX  43
H31   2    0.540553    0.801263    0.692484    11.00000   -1.20000
AFIX   0
C30   1    0.642795    0.711203    0.687459    11.00000    0.01413    0.02097 =
         0.01699    0.00146    0.00238    0.00123
C34   1    0.730520    0.688556    0.775067    11.00000    0.01903    0.03194 =
         0.02275    0.00534   -0.00124    0.00177

C71   1    0.167470    0.764514    0.214122    11.00000    0.02526    0.02634 =
         0.01871    0.00459    0.00159    0.01078
AFIX  43
H71   2    0.240102    0.788951    0.191561    11.00000   -1.20000
AFIX   0

C2    1    0.962227    0.668669    0.510107    11.00000    0.02534    0.02564 =
         0.01817    0.00150    0.00565    0.01242
C67   1   -0.054854    0.672539    0.223542    11.00000    0.01962    0.02594 =
         0.02003    0.00436   -0.00189    0.00614
AFIX  43
H67   2   -0.134974    0.633591    0.207712    11.00000   -1.20000
AFIX   0
C54   1   -0.303389    0.610830    0.106421    11.00000    0.01615    0.02649 =
         0.02102    0.00183   -0.00133    0.00018

O2    5    0.740085    0.875922    0.430647    11.00000    0.03429    0.12902 =
         0.07181    0.07358    0.00474    0.00254
PART 2
F4B   3    0.176783    0.892563   -0.055651   -21.00000    0.09465    0.06176 =
         0.08635    0.01787    0.01671    0.03928

PART 0
C19   1    1.125070    0.890945    0.615006    11.00000    0.02231    0.01993 =
         0.02328   -0.00133    0.00213    0.00703
AFIX  43
H19   2    1.125028    0.902964    0.577435    11.00000   -1.20000
AFIX   0
C23   1    1.009522    0.850886    0.697982    11.00000    0.02580    0.02251 =
         0.02294   -0.00365    0.00095    0.00321
AFIX  43
H23   2    0.929404    0.833762    0.716990    11.00000   -1.20000
AFIX   0
O3    5    0.608476    0.716790    0.417310    11.00000    0.07321    0.10714 =
         0.04787   -0.04199   -0.03306    0.05704
C36   1    0.546027    0.860579    0.796764    11.00000    0.03080    0.04067 =
         0.02703   -0.00739    0.00522    0.01022
AFIX 137
H36A  2    0.450251    0.834868    0.794567    11.00000   -1.50000
H36B  2    0.572971    0.917377    0.778312    11.00000   -1.50000
H36C  2    0.575128    0.872454    0.835247    11.00000   -1.50000
AFIX   0
C20   1    1.242074    0.895699    0.641661    11.00000    0.01807    0.02334 =
         0.03842    0.00166   -0.00085    0.00531

C58   1   -0.367622    0.465058    0.145982    11.00000    0.02811    0.02505 =
         0.04035    0.00763    0.00529    0.00115
C70   1    0.179940    0.786727    0.269963    11.00000    0.02891    0.02215 =
         0.02059   -0.00178   -0.00594    0.01483
C5    1    1.105277    0.678216    0.524455    11.00000    0.02002    0.04751 =
         0.02747   -0.00274    0.00401    0.01086
AFIX 137
H5A   2    1.142646    0.732852    0.548644    11.00000   -1.50000
H5B   2    1.155609    0.682882    0.490852    11.00000   -1.50000
H5C   2    1.109118    0.625022    0.543051    11.00000   -1.50000
AFIX   0
C4    1    0.901269    0.581698    0.474546    11.00000    0.03300    0.03424 =
         0.02545   -0.00577    0.00299    0.01148
AFIX 137
H4A   2    0.900734    0.529477    0.495111    11.00000   -1.50000
H4B   2    0.952787    0.582236    0.441533    11.00000   -1.50000
H4C   2    0.811085    0.577449    0.464125    11.00000   -1.50000
AFIX   0
C32   1    0.606804    0.794860    0.769480    11.00000    0.02360    0.02623 =
         0.02111    0.00175    0.00539    0.00413

C69   1    0.072045    0.751299    0.302341    11.00000    0.03906    0.03183 =
         0.01305   -0.00014   -0.00199    0.02064
AFIX  43
H69   2    0.078823    0.766611    0.340623    11.00000   -1.20000
AFIX   0

C9    1    0.915725    0.489932    0.678619    11.00000    0.03140    0.02469 =
         0.02791    0.00813    0.00410    0.01475
AFIX  43
H9    2    0.922412    0.449827    0.705433    11.00000   -1.20000
AFIX   0
C29   1    0.481941    0.532913    0.644299    11.00000    0.03461    0.02862 =
         0.03408    0.00608   -0.00047   -0.00703
AFIX 137
H29A  2    0.559989    0.512856    0.641665    11.00000   -1.50000
H29B  2    0.405322    0.484276    0.629412    11.00000   -1.50000
H29C  2    0.467786    0.547939    0.682744    11.00000   -1.50000
AFIX   0
C8    1    1.005049    0.576299    0.680510    11.00000    0.02236    0.02855 =
         0.02293    0.00283    0.00058    0.01172

C52   1   -0.449893    0.678379    0.030049    11.00000    0.03225    0.05888 =
         0.03023    0.00304   -0.00952    0.01543
AFIX 137
H52A  2   -0.439723    0.733034    0.054002    11.00000   -1.50000
H52B  2   -0.498612    0.624921    0.048989    11.00000   -1.50000
H52C  2   -0.498088    0.681530   -0.003480    11.00000   -1.50000
AFIX   0
C42   1   -0.155334    0.873774    0.146179    11.00000    0.02114    0.01886 =
         0.02226   -0.00114   -0.00168    0.00481
C56   1   -0.432665    0.588476    0.188219    11.00000    0.02078    0.03848 =
         0.02416    0.00304   -0.00061    0.00534
PART 2
F6B   3    0.347381    0.865334   -0.010218   -21.00000    0.03759    0.08506 =
         0.04783    0.00418    0.01209    0.00109
PART 0
C59   1   -0.304658    0.521447    0.105362    11.00000    0.02029    0.02668 =
         0.03151    0.00163    0.00618    0.00230
AFIX  43
H59   2   -0.262313    0.498110    0.076740    11.00000   -1.20000
AFIX   0
C68   1   -0.045389    0.693932    0.279646    11.00000    0.02915    0.03128 =
         0.01866    0.00684    0.00443    0.01687

C10   1    0.816730    0.460304    0.638671    11.00000    0.02929    0.02087 =
         0.03250    0.00510    0.00282    0.01002
C26   1    0.501678    0.616139    0.611852    11.00000    0.02084    0.02255 =
         0.02293   -0.00145    0.00173   -0.00008
C43   1   -0.166108    0.861826    0.201891    11.00000    0.02937    0.02440 =
         0.02559   -0.00023   -0.00166    0.00836
AFIX  43
H43   2   -0.099683    0.845436    0.220480    11.00000   -1.20000
AFIX   0
C47   1   -0.254697    0.896213    0.118927    11.00000    0.02373    0.02562 =
         0.02873    0.00229    0.00118    0.00552
AFIX  43
H47   2   -0.248006    0.905400    0.080916    11.00000   -1.20000
AFIX   0
C73   1    0.308296    0.847468    0.294731    11.00000    0.03215    0.02971 =
         0.02839   -0.00555   -0.00871    0.01040
AFIX 137
H73A  2    0.297808    0.859920    0.333865    11.00000   -1.50000
H73B  2    0.334610    0.904542    0.276560    11.00000   -1.50000
H73C  2    0.375871    0.817408    0.289862    11.00000   -1.50000
AFIX   0

C21   1    1.240829    0.879778    0.696612    11.00000    0.02243    0.03129 =
         0.04337   -0.00028   -0.01597    0.00661
AFIX  43
H21   2    1.321090    0.884165    0.714916    11.00000   -1.20000
AFIX   0

C44   1   -0.270955    0.873115    0.231172    11.00000    0.04469    0.02635 =
         0.02502   -0.00271    0.00756    0.01048
C57   1   -0.431091    0.500064    0.186557    11.00000    0.02391    0.03509 =
         0.03132    0.01176    0.00855    0.00149
AFIX  43
H57   2   -0.474831    0.462084    0.214055    11.00000   -1.20000
AFIX   0
C45   1   -0.369364    0.894616    0.202123    11.00000    0.03766    0.03280 =
         0.04583   -0.00177    0.01542    0.01410
AFIX  43
H45   2   -0.442536    0.902049    0.221341    11.00000   -1.20000
AFIX   0

C22   1    1.126187    0.857647    0.725740    11.00000    0.03376    0.02532 =
         0.02607    0.00080   -0.00815    0.00496
C60   1   -0.503591    0.624089    0.232928    11.00000    0.03338    0.04734 =
         0.02849    0.00396    0.00807    0.01161
AFIX 137
H60A  2   -0.592574    0.582254    0.235619    11.00000   -1.50000
H60B  2   -0.508242    0.683759    0.224342    11.00000   -1.50000
H60C  2   -0.456021    0.629384    0.267860    11.00000   -1.50000
AFIX   0

PART 1
C15   1    0.718434    0.938381    0.601276    31.00000    0.02713    0.02446 =
         0.03937    0.00201   -0.00236    0.01130
AFIX 137
H15A  2    0.713736    0.922275    0.561840    31.00000   -1.50000
H15B  2    0.694670    0.994005    0.608138    31.00000   -1.50000
H15C  2    0.657391    0.889131    0.619963    31.00000   -1.50000
AFIX   0

PART 0
C62   1    0.087670    0.602892    0.116748    11.00000    0.03138    0.02790 =
         0.02234   -0.00354   -0.00263    0.01557
C50   1   -0.314105    0.671576    0.015392    11.00000    0.02114    0.03524 =
         0.02127    0.00081   -0.00439    0.00179

C28   1    0.383694    0.650735    0.618767    11.00000    0.01737    0.04762 =
         0.04252   -0.00846   -0.00206    0.00700
AFIX 137
H28A  2    0.376086    0.668043    0.657464    11.00000   -1.50000
H28B  2    0.303779    0.602850    0.606134    11.00000   -1.50000
H28C  2    0.395441    0.703532    0.597143    11.00000   -1.50000
AFIX   0
C27   1    0.511679    0.590353    0.551260    11.00000    0.02487    0.03434 =
         0.02449   -0.00435   -0.00209    0.00189
AFIX 137
H27A  2    0.511202    0.641265    0.529661    11.00000   -1.50000
H27B  2    0.436835    0.537493    0.539901    11.00000   -1.50000
H27C  2    0.593419    0.575744    0.545314    11.00000   -1.50000
AFIX   0
C1    1    0.501930    0.831747    0.460373    11.00000    0.03842    0.04123 =
         0.03090    0.00451   -0.01055    0.01388
C37   1    0.801315    0.638583    0.808689    11.00000    0.03931    0.04943 =
         0.02766    0.00993   -0.00543    0.01624
AFIX 137
H37A  2    0.865024    0.682002    0.833741    11.00000   -1.50000
H37B  2    0.847168    0.606802    0.784257    11.00000   -1.50000
H37C  2    0.737556    0.594615    0.829823    11.00000   -1.50000
AFIX   0

C64   1    0.028733    0.524724    0.152332    11.00000    0.06386    0.03225 =
         0.03043    0.00073   -0.00674    0.02531
AFIX 137
H64A  2    0.060282    0.542481    0.190227    11.00000   -1.50000
H64B  2    0.054934    0.472263    0.139055    11.00000   -1.50000
H64C  2   -0.067131    0.508877    0.150726    11.00000   -1.50000
AFIX   0

PART 1
C14   1    0.857073    0.953458    0.622788    31.00000    0.01748    0.02088 =
         0.03212    0.00015   -0.00245    0.00750

PART 0
C61   1   -0.364999    0.368221    0.145021    11.00000    0.04514    0.02801 =
         0.07116    0.01624    0.02239    0.01018
AFIX 137
H61A  2   -0.435680    0.329638    0.120726    11.00000   -1.50000
H61B  2   -0.377321    0.347069    0.182092    11.00000   -1.50000
H61C  2   -0.280300    0.365272    0.131624    11.00000   -1.50000
AFIX   0
C51   1   -0.242458    0.754618   -0.015046    11.00000    0.04749    0.05087 =
         0.02509    0.01311   -0.00996    0.00207
AFIX 137
H51A  2   -0.159963    0.748100   -0.028866    11.00000   -1.50000
H51B  2   -0.223704    0.808934    0.009954    11.00000   -1.50000
H51C  2   -0.297647    0.760203   -0.045795    11.00000   -1.50000
AFIX   0
C53   1   -0.329039    0.586372   -0.021526    11.00000    0.04167    0.05111 =
         0.02823   -0.01023   -0.00961    0.00687
AFIX 137
H53A  2   -0.382400    0.587014   -0.054002    11.00000   -1.50000
H53B  2   -0.372074    0.532830   -0.001542    11.00000   -1.50000
H53C  2   -0.242248    0.584473   -0.032776    11.00000   -1.50000
AFIX   0
C41   1    0.187760    0.925015    0.096855    11.00000    0.02885    0.03595 =
         0.05465   -0.00370    0.01249   -0.00022
AFIX 137
H41A  2    0.266732    0.977648    0.101594    11.00000   -1.50000
H41B  2    0.171698    0.906559    0.057825    11.00000   -1.50000
H41C  2    0.200185    0.874920    0.116304    11.00000   -1.50000
AFIX   0
C72   1   -0.159913    0.652030    0.315644    11.00000    0.03287    0.06013 =
         0.02675    0.01029    0.00907    0.01914
AFIX 137
H72A  2   -0.141034    0.605098    0.336130    11.00000   -1.50000
H72B  2   -0.239232    0.624930    0.292774    11.00000   -1.50000
H72C  2   -0.173567    0.698953    0.341319    11.00000   -1.50000
AFIX   0
C63   1    0.045088    0.572285    0.057637    11.00000    0.04386    0.03500 =
         0.02005   -0.00460   -0.00356    0.02074
AFIX 137
H63A  2   -0.048840    0.564051    0.053054    11.00000   -1.50000
H63B  2    0.061898    0.514809    0.048134    11.00000   -1.50000
H63C  2    0.094732    0.618246    0.033586    11.00000   -1.50000
AFIX   0

C13   1    0.719969    0.365965    0.637173    11.00000    0.03771    0.02062 =
         0.05078    0.00900   -0.00437    0.00502
AFIX 137
H13A  2    0.756159    0.323884    0.616192    11.00000   -1.50000
H13B  2    0.637447    0.365902    0.619763    11.00000   -1.50000
H13C  2    0.703567    0.346944    0.674591    11.00000   -1.50000
AFIX   0
C12   1    1.111793    0.606896    0.724129    11.00000    0.03335    0.04162 =
         0.02845    0.00712   -0.00572    0.01185
AFIX 137
H12A  2    1.072940    0.613881    0.759625    11.00000   -1.50000
H12B  2    1.173881    0.665054    0.715395    11.00000   -1.50000
H12C  2    1.158012    0.561660    0.725749    11.00000   -1.50000
AFIX   0
C24   1    1.367900    0.919998    0.610894    11.00000    0.01921    0.05224 =
         0.06324    0.01027    0.00631    0.01223
AFIX 137
H24A  2    1.402988    0.868726    0.609198    11.00000   -1.50000
H24B  2    1.431742    0.972811    0.629731    11.00000   -1.50000
H24C  2    1.351025    0.934302    0.573690    11.00000   -1.50000
AFIX   0
C3    1    0.958495    0.749440    0.478385    11.00000    0.04916    0.03653 =
         0.02635    0.00989    0.01499    0.01983
AFIX 137
H3A   2    0.868812    0.740064    0.464834    11.00000   -1.50000
H3B   2    1.017404    0.755265    0.447385    11.00000   -1.50000
H3C   2    0.986874    0.804815    0.502582    11.00000   -1.50000
AFIX   0

C46   1   -0.363324    0.905268    0.146775    11.00000    0.02725    0.02860 =
         0.04528   -0.00189   -0.00165    0.01244
C38   1    0.071304    0.949620    0.119800    11.00000    0.01992    0.01888 =
         0.04282   -0.00208   -0.00281    0.00105
C65   1    0.237084    0.631437    0.120852    11.00000    0.03178    0.05138 =
         0.05193   -0.01762   -0.00660    0.02288
AFIX 137
H65A  2    0.274088    0.679653    0.096121    11.00000   -1.50000
H65B  2    0.267009    0.579307    0.110543    11.00000   -1.50000
H65C  2    0.266150    0.653690    0.158528    11.00000   -1.50000
AFIX   0

C25   1    1.128586    0.844238    0.786318    11.00000    0.05652    0.05471 =
         0.02657    0.00187   -0.01401    0.01219
AFIX 137
H25A  2    1.174757    0.902037    0.806192    11.00000   -1.50000
H25B  2    1.174082    0.799880    0.792906    11.00000   -1.50000
H25C  2    1.038473    0.822105    0.799122    11.00000   -1.50000
AFIX   0

C39   1    0.107607    0.986401    0.179435    11.00000    0.04025    0.04636 =
         0.05623   -0.02079    0.00420   -0.00306
AFIX 137
H39A  2    0.126065    0.939667    0.200252    11.00000   -1.50000
H39B  2    0.034313    1.003040    0.195803    11.00000   -1.50000
H39C  2    0.185563    1.039919    0.180230    11.00000   -1.50000
AFIX   0
PART 1
O5    5    0.037481    0.786435   -0.089705    21.00000    0.07209    0.14493 =
         0.02777    0.02458    0.01127    0.03790
PART 0
C48   1   -0.279498    0.862911    0.291407    11.00000    0.06677    0.05325 =
         0.02837   -0.00254    0.01453    0.01883
AFIX 137
H48A  2   -0.215280    0.834073    0.303030    11.00000   -1.50000
H48B  2   -0.367942    0.825237    0.299998    11.00000   -1.50000
H48C  2   -0.260877    0.922727    0.310720    11.00000   -1.50000
AFIX   0
C49   1   -0.473103    0.925950    0.115815    11.00000    0.03670    0.06049 =
         0.06993    0.01056    0.00363    0.02803
AFIX 137
H49A  2   -0.482920    0.983205    0.130999    11.00000   -1.50000
H49B  2   -0.555413    0.877025    0.119478    11.00000   -1.50000
H49C  2   -0.451629    0.930932    0.077041    11.00000   -1.50000
AFIX   0
PART 2
C74B  1    0.257795    0.841193   -0.052072   -21.00000    0.05612    0.05617 =
         0.05526    0.00407    0.00344    0.01711

PART 1
C17   1    0.863659    0.987186    0.683805    31.00000    0.03874    0.02411 =
         0.02776   -0.00695   -0.00435    0.01289
AFIX 137
H17A  2    0.801239    0.941335    0.704305    31.00000   -1.50000
H17B  2    0.841306    1.043773    0.687138    31.00000   -1.50000
H17C  2    0.952603    0.997814    0.698617    31.00000   -1.50000
AFIX   0

PART 0
C40   1    0.041290    1.019839    0.087842    11.00000    0.05182    0.04324 =
         0.10436    0.03566   -0.00427    0.00079
AFIX 137
H40A  2    0.113592    1.076692    0.092678    11.00000   -1.50000
H40B  2   -0.039897    1.029598    0.100888    11.00000   -1.50000
H40C  2    0.030469    0.999334    0.048977    11.00000   -1.50000
AFIX   0

PART 1
C16   1    0.950754    1.024054    0.590734    31.00000    0.03434    0.02251 =
         0.04764    0.00911    0.00957    0.01102
AFIX 137
H16A  2    1.040060    1.036587    0.605614    31.00000   -1.50000
H16B  2    0.926068    1.079778    0.593429    31.00000   -1.50000
H16C  2    0.947182    1.001800    0.552271    31.00000   -1.50000
AFIX   0

O6    5    0.121415    0.668330   -0.062708    21.00000    0.11232    0.03498 =
         0.05963   -0.01844    0.05477   -0.00825
PART 2
S2B   6    0.138983    0.734188   -0.045421   -21.00000    0.03812    0.03615 =
         0.03275    0.00063    0.00553    0.00999
PART 1
F5B   3    0.336222    0.828326   -0.093253    21.00000    0.06695    0.06976 =
         0.05590   -0.00280    0.04702   -0.00164
F4    3    0.262684    0.916492   -0.038709    21.00000    0.09570    0.03686 =
         0.09157   -0.00452    0.06034   -0.00928
F6    3    0.340100    0.812589   -0.009883    21.00000    0.03861    0.13867 =
         0.07799    0.02069    0.01140    0.02124
PART 2
O5B   5    0.059461    0.722678   -0.091477   -21.00000    0.05480    0.06746 =
         0.01462   -0.00589    0.00274    0.00057
PART 1
C74   1    0.270992    0.830902   -0.047483    21.00000    0.05354    0.05515 =
         0.05134    0.00116    0.00831    0.01359
PART 2
O6B   5    0.236924    0.686494   -0.034882   -21.00000    0.11331    0.04906 =
         0.04749    0.01380    0.04275    0.03812

C16B  1    0.913771    0.997351    0.556669   -31.00000    0.02978    0.02483 =
         0.04575    0.01064    0.01118    0.01041
AFIX 137
H16D  2    1.009457    1.011644    0.557453   -31.00000   -1.50000
H16E  2    0.890583    1.052811    0.552345   -31.00000   -1.50000
H16F  2    0.876330    0.953506    0.525891   -31.00000   -1.50000
AFIX   0
C14B  1    0.856285    0.954866    0.612944   -31.00000    0.02702    0.01992 =
         0.03876   -0.00521   -0.00083    0.01276
C17B  1    0.919920    1.020190    0.659442   -31.00000    0.03257    0.02202 =
         0.04450   -0.00595   -0.00935    0.01545
AFIX 137
H17D  2    0.893656    0.992110    0.694070   -31.00000   -1.50000
H17E  2    0.892492    1.074620    0.658304   -31.00000   -1.50000
H17F  2    1.015472    1.036811    0.656538   -31.00000   -1.50000
AFIX   0
C15B  1    0.707148    0.933710    0.611778   -31.00000    0.02112    0.02318 =
         0.02808    0.00591   -0.00200    0.01281
AFIX 137
H15D  2    0.668883    0.888821    0.581588   -31.00000   -1.50000
H15E  2    0.684957    0.989276    0.606514   -31.00000   -1.50000
H15F  2    0.672031    0.909475    0.646486   -31.00000   -1.50000
AFIX   0
HKLF 5


REM  sh_572n__twin1_hklf4_a.res in P-1
REM wR2 = 0.1310, GooF = S = 1.070, Restrained GooF = 1.106 for all data
REM R1 = 0.0613 for 26958 Fo > 4sig(Fo) and 0.0851 for all 34141 data
REM 1000 parameters refined using 342 restraints

END

WGHT      0.0722      0.7493

REM Highest difference peak  0.715,  deepest hole -0.976,  1-sigma level  0.105
Q1    1   0.1480  0.8094 -0.0452  11.00000  0.05    0.72
Q2    1   0.0722  1.0273  0.1543  11.00000  0.05    0.62
Q3    1   0.0454  0.9783  0.0521  11.00000  0.05    0.61
Q4    1   0.3319  0.7424 -0.0190  11.00000  0.05    0.60
Q5    1   0.0235  0.7861  0.0791  11.00000  0.05    0.56
Q6    1   0.3458  0.9132 -0.0155  11.00000  0.05    0.54
Q7    1   0.1018  0.8555 -0.0769  11.00000  0.05    0.52
Q8    1   0.7162  0.6971  0.5769  11.00000  0.05    0.48
Q9    1   0.1879  0.6614 -0.0402  11.00000  0.05    0.45
Q10   1   0.4804  0.8508  0.5032  11.00000  0.05    0.44
Q11   1   0.5677  0.7434  0.4577  11.00000  0.05    0.42
Q12   1   0.3006  0.7939 -0.0390  11.00000  0.05    0.42
Q13   1   0.2288  0.9140 -0.0395  11.00000  0.05    0.40
Q14   1   0.1809  0.8595  0.0784  11.00000  0.05    0.40
Q15   1   0.4991  0.7154  0.7746  11.00000  0.05    0.39
Q16   1   0.9205  0.6573  0.5773  11.00000  0.05    0.39
Q17   1   0.2988  0.7255  0.2729  11.00000  0.05    0.37
Q18   1   0.3396  0.8435 -0.0039  11.00000  0.05    0.36
Q19   1  -0.5425  0.9373  0.1471  11.00000  0.05    0.36
Q20   1   1.4146  1.0025  0.7039  11.00000  0.05    0.36
Q21   1   0.0781  0.6938 -0.0838  11.00000  0.05    0.36
Q22   1  -0.3268  0.5606  0.0972  11.00000  0.05    0.35
Q23   1   0.6779  0.7563  0.4368  11.00000  0.05    0.35
Q24   1  -0.2622  0.7544  0.2368  11.00000  0.05    0.34
Q25   1  -0.3599  0.4829  0.1196  11.00000  0.05    0.34
Q26   1   0.5850  0.7155  0.3993  11.00000  0.05    0.34
;
_shelx_res_checksum              71787
_olex2_diffrn_ambient_temperature_device 'Oxford Cryosystems, Cryostream 800'
_olex2_submission_special_instructions 'No special instructions were received'
_oxdiff_exptl_absorpt_empirical_details 
;
Empirical correction (ABSPACK) includes:
- Absorption correction using spherical harmonics
- Frame scaling
;
_oxdiff_exptl_absorpt_empirical_full_max 2.802
_oxdiff_exptl_absorpt_empirical_full_min 0.673
_oxdiff_twin_integration_method  simultaneous
_oxdiff_twin_items               2
loop_
_twin_individual_id
_twin_individual_mass_fraction_refined
_oxdiff_twin_reflns_isolated
_oxdiff_twin_reflns_overlapped
_twin_individual_twin_lattice_type
_twin_individual_twin_matrix_11
_twin_individual_twin_matrix_12
_twin_individual_twin_matrix_13
_twin_individual_twin_matrix_21
_twin_individual_twin_matrix_22
_twin_individual_twin_matrix_23
_twin_individual_twin_matrix_31
_twin_individual_twin_matrix_32
_twin_individual_twin_matrix_33
1 0.5049(6) 44747 55011 ref 1.0000 0.0000 0.0000 0.0000 1.0000 0.0000 0.0000
0.0000 1.0000
2 0.4951(6) 44777 55011 nmt 0.9991 -0.0002 -0.0001 -0.8955 -0.9992 0.0002
-0.0202 0.0002 -0.9993

_twin_special_details            
;
Component 2 rotated by 179.9924\% 
around [0.91 -0.41 -0.01] (reciprocal) or [1.00 -0.00 -0.00] (direct)
;
####################################################################### 
# 
# This file contains crystal structure data downloaded from the 
# Cambridge Structural Database (CSD) hosted by the Cambridge 
# Crystallographic Data Centre (CCDC).
# 
# Full information about CCDC data access policies and citation 
# guidelines are available at http://www.ccdc.cam.ac.uk/access/V1 
# 
# Audit and citation data items may have been added by the CCDC. 
# Please retain this information to preserve the provenance of 
# this file and to allow appropriate attribution of the data. 
# 
#######################################################################

data_sh_394n_0m
_audit_block_doi                 10.5517/ccdc.csd.cc2kdstl
_database_code_depnum_ccdc_archive 'CCDC 2365790'
loop_
_citation_id
_citation_doi
_citation_year
1 10.26434/chemrxiv-2025-61l4x-v2 2025
loop_
_audit_author_name
_audit_author_address
'Stephan Hohloch'
;University of Innsbruck
Austria
;
_audit_update_record             
;
2024-06-26 deposited with the CCDC.	2026-04-24 downloaded from the CCDC.
;
_audit_creation_date             2024-01-26
_audit_creation_method           
;
Olex2 1.5-alpha
(compiled 2023.11.24 svn.r209d9fb2 for OlexSys, GUI svn.r6869)
;
_shelx_SHELXL_version_number     2019/1
_chemical_name_common            ?
_chemical_name_systematic        ?
_chemical_formula_moiety         'C36 H54 I N3 Zr'
_chemical_formula_sum            'C36 H54 I N3 Zr'
_chemical_formula_weight         746.94
_chemical_melting_point          ?
loop_
_atom_type_symbol
_atom_type_description
_atom_type_scat_dispersion_real
_atom_type_scat_dispersion_imag
_atom_type_scat_source
C C 0.0033 0.0016 'International Tables Vol C Tables 4.2.6.8 and 6.1.1.4'
H H 0.0000 0.0000 'International Tables Vol C Tables 4.2.6.8 and 6.1.1.4'
I I -0.4742 1.8119 'International Tables Vol C Tables 4.2.6.8 and 6.1.1.4'
N N 0.0061 0.0033 'International Tables Vol C Tables 4.2.6.8 and 6.1.1.4'
Zr Zr -2.9673 0.5597 'International Tables Vol C Tables 4.2.6.8 and 6.1.1.4'

_shelx_space_group_comment       
;
The symmetry employed for this shelxl refinement is uniquely defined
by the following loop, which should always be used as a source of
symmetry information in preference to the above space-group names.
They are only intended as comments.
;
_space_group_crystal_system      triclinic
_space_group_IT_number           2
_space_group_name_H-M_alt        'P -1'
_space_group_name_Hall           '-P 1'
loop_
_space_group_symop_operation_xyz
'x, y, z'
'-x, -y, -z'

_cell_length_a                   9.5380(3)
_cell_length_b                   11.3387(4)
_cell_length_c                   16.5498(6)
_cell_angle_alpha                80.7500(10)
_cell_angle_beta                 88.1760(10)
_cell_angle_gamma                89.1030(10)
_cell_volume                     1765.57(11)
_cell_formula_units_Z            2
_cell_measurement_reflns_used    9988
_cell_measurement_temperature    153.00
_cell_measurement_theta_max      27.140
_cell_measurement_theta_min      2.365
_shelx_estimated_absorpt_T_max   0.988
_shelx_estimated_absorpt_T_min   0.868
_exptl_absorpt_coefficient_mu    1.213
_exptl_absorpt_correction_T_max  0.7455
_exptl_absorpt_correction_T_min  0.6878
_exptl_absorpt_correction_type   multi-scan
_exptl_absorpt_process_details   
;
SADABS-2016/2 (Bruker,2016/2) was used for absorption correction.
wR2(int) was 0.1031 before and 0.0478 after correction.
The Ratio of minimum to maximum transmission is 0.9226.
The \l/2 correction factor is Not present.
;
_exptl_absorpt_special_details   ?
_exptl_crystal_colour            colourless
_exptl_crystal_colour_primary    colourless
_exptl_crystal_density_diffrn    1.405
_exptl_crystal_density_meas      ?
_exptl_crystal_density_method    ?
_exptl_crystal_description       plate
_exptl_crystal_F_000             768
_exptl_crystal_size_max          0.12
_exptl_crystal_size_mid          0.11
_exptl_crystal_size_min          0.01
_exptl_transmission_factor_max   ?
_exptl_transmission_factor_min   ?
_diffrn_reflns_av_R_equivalents  0.0500
_diffrn_reflns_av_unetI/netI     0.0206
_diffrn_reflns_Laue_measured_fraction_full 0.999
_diffrn_reflns_Laue_measured_fraction_max 0.998
_diffrn_reflns_limit_h_max       12
_diffrn_reflns_limit_h_min       -12
_diffrn_reflns_limit_k_max       14
_diffrn_reflns_limit_k_min       -14
_diffrn_reflns_limit_l_max       21
_diffrn_reflns_limit_l_min       -21
_diffrn_reflns_number            91367
_diffrn_reflns_point_group_measured_fraction_full 0.999
_diffrn_reflns_point_group_measured_fraction_max 0.998
_diffrn_reflns_theta_full        25.242
_diffrn_reflns_theta_max         27.201
_diffrn_reflns_theta_min         2.366
_diffrn_ambient_temperature      153.00
_diffrn_detector_area_resol_mean ?
_diffrn_measured_fraction_theta_full 0.999
_diffrn_measured_fraction_theta_max 0.998
_diffrn_measurement_device_type  'Bruker D8 Quest, Photon III'
_diffrn_measurement_method       '\f and \w scans'
_diffrn_radiation_type           MoK\a
_diffrn_radiation_wavelength     0.71073
_diffrn_source                   ?
_diffrn_source_current           1.0
_diffrn_source_power             0.05
_diffrn_source_voltage           50.0
_diffrn_standards_number         0
_reflns_Friedel_coverage         0.000
_reflns_Friedel_fraction_full    .
_reflns_Friedel_fraction_max     .
_reflns_number_gt                7092
_reflns_number_total             7866
_reflns_special_details          
;
 Reflections were merged by SHELXL according to the crystal
 class for the calculation of statistics and refinement.
 
 _reflns_Friedel_fraction is defined as the number of unique
 Friedel pairs measured divided by the number that would be
 possible theoretically, ignoring centric projections and
 systematic absences.
;
_reflns_threshold_expression     'I > 2\s(I)'
_computing_cell_refinement       'SAINT V8.40B (?, 2016)'
_computing_data_collection       ?
_computing_data_reduction        'SAINT V8.40B (?, 2016)'
_computing_molecular_graphics    'Olex2 1.5-alpha (Dolomanov et al., 2009)'
_computing_publication_material  'Olex2 1.5-alpha (Dolomanov et al., 2009)'
_computing_structure_refinement  'XL  (Sheldrick, 2008)'
_computing_structure_solution    'SHELXT 2018/2 (Sheldrick, 2018)'
_refine_diff_density_max         1.099
_refine_diff_density_min         -1.731
_refine_diff_density_rms         0.108
_refine_ls_extinction_coef       .
_refine_ls_extinction_method     none
_refine_ls_goodness_of_fit_ref   1.094
_refine_ls_hydrogen_treatment    constr
_refine_ls_matrix_type           full
_refine_ls_number_parameters     385
_refine_ls_number_reflns         7866
_refine_ls_number_restraints     0
_refine_ls_R_factor_all          0.0429
_refine_ls_R_factor_gt           0.0376
_refine_ls_restrained_S_all      1.094
_refine_ls_shift/su_max          0.001
_refine_ls_shift/su_mean         0.000
_refine_ls_structure_factor_coef Fsqd
_refine_ls_weighting_details     
'w=1/[\s^2^(Fo^2^)+(0.0180P)^2^+9.0262P] where P=(Fo^2^+2Fc^2^)/3'
_refine_ls_weighting_scheme      calc
_refine_ls_wR_factor_gt          0.0914
_refine_ls_wR_factor_ref         0.0943
_refine_special_details          ?
_olex2_refinement_description    
;
1. Fixed Uiso
 At 1.2 times of:
  All C(H) groups
 At 1.5 times of:
  All C(H,H,H) groups
2.a Aromatic/amide H refined with riding coordinates:
 C15(H15), C11(H11), C35(H35), C31(H31), C51(H51), C33(H33), C55(H55),
 C13(H13), C53(H53)
2.b Idealised Me refined as rotating group:
 C39(H39A,H39B,H39C), C41(H41A,H41B,H41C), C61(H61A,H61B,H61C), C40(H40A,H40B,
 H40C), C60(H60A,H60B,H60C), C17(H17A,H17B,H17C), C21(H21A,H21B,H21C), C36(H36A,
 H36B,H36C), C59(H59A,H59B,H59C), C37(H37A,H37B,H37C), C19(H19A,H19B,H19C),
 C57(H57A,H57B,H57C), C20(H20A,H20B,H20C), C56(H56A,H56B,H56C), C16(H16A,H16B,
 H16C)
;
_atom_sites_solution_hydrogens   geom
_atom_sites_solution_primary     dual
_atom_sites_solution_secondary   ?
loop_
_atom_site_label
_atom_site_type_symbol
_atom_site_fract_x
_atom_site_fract_y
_atom_site_fract_z
_atom_site_U_iso_or_equiv
_atom_site_adp_type
_atom_site_occupancy
_atom_site_site_symmetry_order
_atom_site_calc_flag
_atom_site_refinement_flags_posn
_atom_site_refinement_flags_adp
_atom_site_refinement_flags_occupancy
_atom_site_disorder_assembly
_atom_site_disorder_group
I1 I -0.12912(3) 0.67469(2) 0.82584(2) 0.02662(8) Uani 1 1 d . . . . .
Zr1 Zr 0.15686(3) 0.71366(3) 0.77495(2) 0.01196(8) Uani 1 1 d . . . . .
N30 N 0.1915(3) 0.8661(2) 0.68965(17) 0.0132(5) Uani 1 1 d . . . . .
N50 N 0.2503(3) 0.5736(3) 0.72918(18) 0.0159(6) Uani 1 1 d . . . . .
N10 N 0.2491(3) 0.7369(2) 0.88255(17) 0.0148(6) Uani 1 1 d . . . . .
C19 C 0.4492(4) 0.8730(3) 0.8693(2) 0.0169(7) Uani 1 1 d . . . . .
H15 H 0.505655 0.812684 0.850323 0.020 Uiso 1 1 calc R U . . .
C54 C 0.1265(4) 0.5299(3) 0.6967(2) 0.0167(7) Uani 1 1 d . . . . .
C15 C 0.2289(4) 0.9379(3) 0.9215(2) 0.0190(7) Uani 1 1 d . . . . .
H11 H 0.133956 0.922094 0.938399 0.023 Uiso 1 1 calc R U . . .
C14 C 0.3087(4) 0.8498(3) 0.8914(2) 0.0143(6) Uani 1 1 d . . . . .
C36 C 0.5543(4) 0.8608(3) 0.5980(2) 0.0184(7) Uani 1 1 d . . . . .
C39 C 0.2787(4) 0.8453(3) 0.5493(2) 0.0160(7) Uani 1 1 d . . . . .
H35 H 0.184872 0.841932 0.532213 0.019 Uiso 1 1 calc R U . . .
C35 C 0.4419(4) 0.8705(3) 0.6525(2) 0.0166(7) Uani 1 1 d . . . . .
H31 H 0.460025 0.883671 0.706473 0.020 Uiso 1 1 calc R U . . .
C18 C 0.5082(4) 0.9830(3) 0.8746(2) 0.0201(7) Uani 1 1 d . . . . .
C34 C 0.3038(3) 0.8612(3) 0.6299(2) 0.0142(6) Uani 1 1 d . . . . .
C55 C 0.0691(4) 0.5941(3) 0.6265(2) 0.0183(7) Uani 1 1 d . . . . .
H51 H 0.119826 0.659009 0.596340 0.022 Uiso 1 1 calc R U . . .
C58 C -0.0771(4) 0.4012(3) 0.7129(2) 0.0205(7) Uani 1 1 d . . . . .
C50 C 0.3863(4) 0.5119(3) 0.7167(2) 0.0196(7) Uani 1 1 d . . . . .
C30 C 0.1248(4) 0.9873(3) 0.6865(2) 0.0157(7) Uani 1 1 d . . . . .
C37 C 0.5265(4) 0.8422(3) 0.5193(2) 0.0199(7) Uani 1 1 d . . . . .
H33 H 0.602356 0.834521 0.481863 0.024 Uiso 1 1 calc R U . . .
C59 C 0.0520(4) 0.4319(3) 0.7392(2) 0.0196(7) Uani 1 1 d . . . . .
H55 H 0.090655 0.386022 0.786583 0.024 Uiso 1 1 calc R U . . .
C17 C 0.4250(4) 1.0696(3) 0.9043(2) 0.0235(8) Uani 1 1 d . . . . .
H13 H 0.464749 1.144450 0.908732 0.028 Uiso 1 1 calc R U . . .
C31 C 0.0069(4) 0.9773(3) 0.7512(2) 0.0223(8) Uani 1 1 d . . . . .
H39A H -0.065595 0.924243 0.737259 0.033 Uiso 1 1 calc R U . . .
H39B H -0.033877 1.056618 0.753226 0.033 Uiso 1 1 calc R U . . .
H39C H 0.044264 0.944466 0.804713 0.033 Uiso 1 1 calc R U . . .
C32 C 0.2319(4) 1.0785(3) 0.7038(2) 0.0228(8) Uani 1 1 d . . . . .
H41A H 0.271848 1.051905 0.757640 0.034 Uiso 1 1 calc R U . . .
H41B H 0.185450 1.156327 0.703422 0.034 Uiso 1 1 calc R U . . .
H41C H 0.307024 1.085815 0.661586 0.034 Uiso 1 1 calc R U . . .
C10 C 0.2443(4) 0.6468(3) 0.9600(2) 0.0199(7) Uani 1 1 d . . . . .
C56 C -0.0617(4) 0.5653(3) 0.5990(2) 0.0207(7) Uani 1 1 d . . . . .
C16 C 0.2852(4) 1.0489(3) 0.9275(2) 0.0230(8) Uani 1 1 d . . . . .
C38 C 0.3892(4) 0.8344(3) 0.4941(2) 0.0187(7) Uani 1 1 d . . . . .
C57 C -0.1321(4) 0.4687(3) 0.6432(2) 0.0219(7) Uani 1 1 d . . . . .
H53 H -0.220675 0.447878 0.625262 0.026 Uiso 1 1 calc R U . . .
C52 C 0.4988(4) 0.5720(3) 0.7592(3) 0.0243(8) Uani 1 1 d . . . . .
H61A H 0.474912 0.564205 0.817871 0.036 Uiso 1 1 calc R U . . .
H61B H 0.503676 0.656850 0.735523 0.036 Uiso 1 1 calc R U . . .
H61C H 0.589905 0.533520 0.751600 0.036 Uiso 1 1 calc R U . . .
C33 C 0.0616(4) 1.0311(3) 0.6031(2) 0.0236(8) Uani 1 1 d . . . . .
H40A H 0.136397 1.041005 0.560707 0.035 Uiso 1 1 calc R U . . .
H40B H 0.013623 1.107921 0.604271 0.035 Uiso 1 1 calc R U . . .
H40C H -0.005882 0.972484 0.591002 0.035 Uiso 1 1 calc R U . . .
C51 C 0.3828(4) 0.3787(3) 0.7530(3) 0.0292(9) Uani 1 1 d . . . . .
H60A H 0.474786 0.342212 0.744477 0.044 Uiso 1 1 calc R U . . .
H60B H 0.311394 0.339097 0.725827 0.044 Uiso 1 1 calc R U . . .
H60C H 0.359854 0.369621 0.811759 0.044 Uiso 1 1 calc R U . . .
C21 C 0.6584(4) 1.0090(4) 0.8474(3) 0.0299(9) Uani 1 1 d . . . . .
H17A H 0.709465 0.933720 0.845876 0.045 Uiso 1 1 calc R U . . .
H17B H 0.702473 1.053026 0.886086 0.045 Uiso 1 1 calc R U . . .
H17C H 0.661052 1.057325 0.792701 0.045 Uiso 1 1 calc R U . . .
C13 C 0.2099(4) 0.5249(3) 0.9383(2) 0.0244(8) Uani 1 1 d . . . . .
H21A H 0.117874 0.528872 0.913219 0.037 Uiso 1 1 calc R U . . .
H21B H 0.208238 0.465066 0.988067 0.037 Uiso 1 1 calc R U . . .
H21C H 0.281525 0.502618 0.899517 0.037 Uiso 1 1 calc R U . . .
C40 C 0.7023(4) 0.8671(4) 0.6255(2) 0.0279(9) Uani 1 1 d . . . . .
H36A H 0.704920 0.918100 0.667913 0.042 Uiso 1 1 calc R U . . .
H36B H 0.762737 0.900608 0.578724 0.042 Uiso 1 1 calc R U . . .
H36C H 0.735629 0.786572 0.647767 0.042 Uiso 1 1 calc R U . . .
C53 C 0.4212(4) 0.5263(4) 0.6250(3) 0.0282(9) Uani 1 1 d . . . . .
H59A H 0.426838 0.611446 0.602257 0.042 Uiso 1 1 calc R U . . .
H59B H 0.347652 0.489401 0.597696 0.042 Uiso 1 1 calc R U . . .
H59C H 0.511477 0.487206 0.616050 0.042 Uiso 1 1 calc R U . . .
C41 C 0.3613(5) 0.8116(4) 0.4088(2) 0.0296(9) Uani 1 1 d . . . . .
H37A H 0.412502 0.869610 0.368762 0.044 Uiso 1 1 calc R U . . .
H37B H 0.260528 0.819745 0.399107 0.044 Uiso 1 1 calc R U . . .
H37C H 0.392701 0.730514 0.403162 0.044 Uiso 1 1 calc R U . . .
C12 C 0.1307(5) 0.6804(4) 1.0197(2) 0.0295(9) Uani 1 1 d . . . . .
H19A H 0.153771 0.756836 1.036192 0.044 Uiso 1 1 calc R U . . .
H19B H 0.125443 0.618217 1.068259 0.044 Uiso 1 1 calc R U . . .
H19C H 0.039989 0.687539 0.993059 0.044 Uiso 1 1 calc R U . . .
C61 C -0.1607(4) 0.3009(4) 0.7620(3) 0.0288(9) Uani 1 1 d . . . . .
H57A H -0.100350 0.253670 0.802191 0.043 Uiso 1 1 calc R U . . .
H57B H -0.196435 0.249598 0.725178 0.043 Uiso 1 1 calc R U . . .
H57C H -0.239592 0.334442 0.790595 0.043 Uiso 1 1 calc R U . . .
C11 C 0.3861(5) 0.6380(4) 1.0013(3) 0.0308(9) Uani 1 1 d . . . . .
H20A H 0.459482 0.618388 0.962623 0.046 Uiso 1 1 calc R U . . .
H20B H 0.382654 0.575331 1.049500 0.046 Uiso 1 1 calc R U . . .
H20C H 0.407037 0.714693 1.018086 0.046 Uiso 1 1 calc R U . . .
C60 C -0.1209(5) 0.6359(4) 0.5222(3) 0.0294(9) Uani 1 1 d . . . . .
H56A H -0.090724 0.719093 0.516509 0.044 Uiso 1 1 calc R U . . .
H56B H -0.223609 0.632999 0.525824 0.044 Uiso 1 1 calc R U . . .
H56C H -0.086932 0.601335 0.474558 0.044 Uiso 1 1 calc R U . . .
C20 C 0.1953(5) 1.1449(4) 0.9570(3) 0.0380(11) Uani 1 1 d . . . . .
H16A H 0.144464 1.189067 0.910906 0.057 Uiso 1 1 calc R U . . .
H16B H 0.254977 1.199956 0.980025 0.057 Uiso 1 1 calc R U . . .
H16C H 0.127970 1.108130 0.999202 0.057 Uiso 1 1 calc R U . . .

loop_
_atom_site_aniso_label
_atom_site_aniso_U_11
_atom_site_aniso_U_22
_atom_site_aniso_U_33
_atom_site_aniso_U_23
_atom_site_aniso_U_13
_atom_site_aniso_U_12
I1 0.02364(13) 0.02557(14) 0.03002(14) -0.00273(10) 0.00101(10) -0.00184(10)
Zr1 0.01176(15) 0.01069(15) 0.01357(15) -0.00220(11) -0.00067(11) -0.00164(11)
N30 0.0124(13) 0.0128(13) 0.0143(13) -0.0017(10) -0.0005(10) -0.0010(10)
N50 0.0138(14) 0.0125(13) 0.0223(15) -0.0052(11) -0.0018(11) -0.0012(11)
N10 0.0180(14) 0.0129(13) 0.0130(13) -0.0006(11) -0.0009(11) -0.0025(11)
C19 0.0187(17) 0.0188(17) 0.0136(16) -0.0038(13) -0.0020(13) -0.0012(13)
C54 0.0142(16) 0.0154(16) 0.0222(17) -0.0083(13) -0.0001(13) -0.0009(12)
C15 0.0222(18) 0.0182(17) 0.0163(16) -0.0017(13) 0.0011(13) 0.0007(14)
C14 0.0185(16) 0.0135(15) 0.0113(15) -0.0023(12) -0.0030(12) -0.0014(12)
C36 0.0173(17) 0.0182(17) 0.0192(17) -0.0010(13) 0.0003(13) -0.0013(13)
C39 0.0169(16) 0.0148(16) 0.0163(16) -0.0019(13) -0.0025(13) -0.0021(12)
C35 0.0174(17) 0.0165(16) 0.0158(16) -0.0018(13) -0.0023(13) -0.0022(13)
C18 0.0218(18) 0.0227(18) 0.0160(16) -0.0023(14) -0.0034(13) -0.0062(14)
C34 0.0151(16) 0.0124(15) 0.0143(15) -0.0001(12) 0.0005(12) -0.0020(12)
C55 0.0210(17) 0.0145(16) 0.0206(17) -0.0063(13) 0.0009(14) -0.0034(13)
C58 0.0201(18) 0.0181(17) 0.0249(19) -0.0086(14) 0.0023(14) -0.0051(14)
C50 0.0155(17) 0.0152(17) 0.0294(19) -0.0069(14) -0.0009(14) 0.0010(13)
C30 0.0154(16) 0.0126(15) 0.0187(16) -0.0017(13) -0.0008(13) 0.0004(12)
C37 0.0194(17) 0.0209(17) 0.0192(17) -0.0034(14) 0.0050(14) -0.0009(14)
C59 0.0207(18) 0.0152(16) 0.0241(18) -0.0066(14) -0.0015(14) -0.0013(13)
C17 0.035(2) 0.0177(17) 0.0193(18) -0.0053(14) -0.0045(15) -0.0076(15)
C31 0.0185(18) 0.0200(18) 0.028(2) -0.0052(15) 0.0046(15) 0.0009(14)
C32 0.0243(19) 0.0152(17) 0.029(2) -0.0040(15) 0.0006(15) -0.0036(14)
C10 0.0277(19) 0.0162(17) 0.0148(16) 0.0015(13) -0.0040(14) -0.0026(14)
C56 0.0215(18) 0.0189(17) 0.0238(18) -0.0094(14) -0.0035(14) 0.0032(14)
C16 0.035(2) 0.0172(17) 0.0176(17) -0.0050(14) -0.0002(15) 0.0031(15)
C38 0.0256(19) 0.0157(16) 0.0149(16) -0.0031(13) -0.0014(14) -0.0009(13)
C57 0.0162(17) 0.0237(19) 0.0281(19) -0.0106(15) -0.0040(14) -0.0018(14)
C52 0.0163(17) 0.0204(18) 0.037(2) -0.0070(16) -0.0036(15) 0.0004(14)
C33 0.0223(19) 0.0216(18) 0.0250(19) 0.0027(15) -0.0034(15) 0.0028(14)
C51 0.024(2) 0.0144(18) 0.049(3) -0.0045(17) -0.0013(18) 0.0020(15)
C21 0.024(2) 0.035(2) 0.031(2) -0.0043(18) -0.0002(16) -0.0133(17)
C13 0.035(2) 0.0160(17) 0.0212(18) -0.0006(14) 0.0000(16) -0.0051(15)
C40 0.0176(18) 0.041(2) 0.025(2) -0.0054(17) -0.0003(15) 0.0000(16)
C53 0.0224(19) 0.034(2) 0.030(2) -0.0129(18) 0.0032(16) 0.0025(16)
C41 0.034(2) 0.037(2) 0.0198(19) -0.0119(17) -0.0011(16) -0.0039(18)
C12 0.045(2) 0.025(2) 0.0182(18) -0.0011(15) 0.0073(17) -0.0017(17)
C61 0.028(2) 0.027(2) 0.032(2) -0.0054(17) -0.0009(17) -0.0137(16)
C11 0.039(2) 0.024(2) 0.027(2) 0.0032(16) -0.0161(18) -0.0008(17)
C60 0.031(2) 0.030(2) 0.028(2) -0.0054(17) -0.0096(17) 0.0031(17)
C20 0.052(3) 0.023(2) 0.040(3) -0.0103(19) 0.007(2) 0.0068(19)

_geom_special_details            
;
 All esds (except the esd in the dihedral angle between two l.s. planes)
 are estimated using the full covariance matrix.  The cell esds are taken
 into account individually in the estimation of esds in distances, angles
 and torsion angles; correlations between esds in cell parameters are only
 used when they are defined by crystal symmetry.  An approximate (isotropic)
 treatment of cell esds is used for estimating esds involving l.s. planes.
;
loop_
_geom_bond_atom_site_label_1
_geom_bond_atom_site_label_2
_geom_bond_distance
_geom_bond_site_symmetry_2
_geom_bond_publ_flag
I1 Zr1 2.8490(4) . ?
Zr1 N30 2.072(3) . ?
Zr1 N50 2.047(3) . ?
Zr1 N10 2.067(3) . ?
Zr1 C54 2.648(3) . ?
N30 C34 1.441(4) . ?
N30 C30 1.499(4) . ?
N50 C54 1.440(4) . ?
N50 C50 1.489(4) . ?
N10 C14 1.440(4) . ?
N10 C10 1.505(4) . ?
C19 H15 0.9500 . ?
C19 C14 1.395(5) . ?
C19 C18 1.393(5) . ?
C54 C55 1.391(5) . ?
C54 C59 1.406(5) . ?
C15 H11 0.9500 . ?
C15 C14 1.392(5) . ?
C15 C16 1.395(5) . ?
C36 C35 1.393(5) . ?
C36 C37 1.387(5) . ?
C36 C40 1.503(5) . ?
C39 H35 0.9500 . ?
C39 C34 1.403(5) . ?
C39 C38 1.390(5) . ?
C35 H31 0.9500 . ?
C35 C34 1.391(5) . ?
C18 C17 1.393(5) . ?
C18 C21 1.507(5) . ?
C55 H51 0.9500 . ?
C55 C56 1.402(5) . ?
C58 C59 1.386(5) . ?
C58 C57 1.391(5) . ?
C58 C61 1.510(5) . ?
C50 C52 1.529(5) . ?
C50 C51 1.534(5) . ?
C50 C53 1.527(5) . ?
C30 C31 1.520(5) . ?
C30 C32 1.531(5) . ?
C30 C33 1.529(5) . ?
C37 H33 0.9500 . ?
C37 C38 1.395(5) . ?
C59 H55 0.9500 . ?
C17 H13 0.9500 . ?
C17 C16 1.388(6) . ?
C31 H39A 0.9800 . ?
C31 H39B 0.9800 . ?
C31 H39C 0.9800 . ?
C32 H41A 0.9800 . ?
C32 H41B 0.9800 . ?
C32 H41C 0.9800 . ?
C10 C13 1.525(5) . ?
C10 C12 1.529(5) . ?
C10 C11 1.529(5) . ?
C56 C57 1.386(5) . ?
C56 C60 1.509(5) . ?
C16 C20 1.508(5) . ?
C38 C41 1.508(5) . ?
C57 H53 0.9500 . ?
C52 H61A 0.9800 . ?
C52 H61B 0.9800 . ?
C52 H61C 0.9800 . ?
C33 H40A 0.9800 . ?
C33 H40B 0.9800 . ?
C33 H40C 0.9800 . ?
C51 H60A 0.9800 . ?
C51 H60B 0.9800 . ?
C51 H60C 0.9800 . ?
C21 H17A 0.9800 . ?
C21 H17B 0.9800 . ?
C21 H17C 0.9800 . ?
C13 H21A 0.9800 . ?
C13 H21B 0.9800 . ?
C13 H21C 0.9800 . ?
C40 H36A 0.9800 . ?
C40 H36B 0.9800 . ?
C40 H36C 0.9800 . ?
C53 H59A 0.9800 . ?
C53 H59B 0.9800 . ?
C53 H59C 0.9800 . ?
C41 H37A 0.9800 . ?
C41 H37B 0.9800 . ?
C41 H37C 0.9800 . ?
C12 H19A 0.9800 . ?
C12 H19B 0.9800 . ?
C12 H19C 0.9800 . ?
C61 H57A 0.9800 . ?
C61 H57B 0.9800 . ?
C61 H57C 0.9800 . ?
C11 H20A 0.9800 . ?
C11 H20B 0.9800 . ?
C11 H20C 0.9800 . ?
C60 H56A 0.9800 . ?
C60 H56B 0.9800 . ?
C60 H56C 0.9800 . ?
C20 H16A 0.9800 . ?
C20 H16B 0.9800 . ?
C20 H16C 0.9800 . ?

loop_
_geom_angle_atom_site_label_1
_geom_angle_atom_site_label_2
_geom_angle_atom_site_label_3
_geom_angle
_geom_angle_site_symmetry_1
_geom_angle_site_symmetry_3
_geom_angle_publ_flag
N30 Zr1 I1 114.67(8) . . ?
N30 Zr1 C54 108.86(11) . . ?
N50 Zr1 I1 114.05(8) . . ?
N50 Zr1 N30 107.32(11) . . ?
N50 Zr1 N10 110.16(12) . . ?
N50 Zr1 C54 32.64(11) . . ?
N10 Zr1 I1 102.32(8) . . ?
N10 Zr1 N30 108.09(11) . . ?
N10 Zr1 C54 134.61(11) . . ?
C54 Zr1 I1 85.24(7) . . ?
C34 N30 Zr1 117.2(2) . . ?
C34 N30 C30 114.1(3) . . ?
C30 N30 Zr1 128.4(2) . . ?
C54 N50 Zr1 97.3(2) . . ?
C54 N50 C50 118.1(3) . . ?
C50 N50 Zr1 144.6(2) . . ?
C14 N10 Zr1 120.9(2) . . ?
C14 N10 C10 114.4(3) . . ?
C10 N10 Zr1 124.3(2) . . ?
C14 C19 H15 119.4 . . ?
C18 C19 H15 119.4 . . ?
C18 C19 C14 121.1(3) . . ?
N50 C54 Zr1 50.05(15) . . ?
C55 C54 Zr1 96.8(2) . . ?
C55 C54 N50 119.4(3) . . ?
C55 C54 C59 118.5(3) . . ?
C59 C54 Zr1 116.4(2) . . ?
C59 C54 N50 121.7(3) . . ?
C14 C15 H11 119.3 . . ?
C14 C15 C16 121.4(3) . . ?
C16 C15 H11 119.3 . . ?
C19 C14 N10 120.0(3) . . ?
C15 C14 N10 121.4(3) . . ?
C15 C14 C19 118.6(3) . . ?
C35 C36 C40 120.1(3) . . ?
C37 C36 C35 118.7(3) . . ?
C37 C36 C40 121.2(3) . . ?
C34 C39 H35 119.6 . . ?
C38 C39 H35 119.6 . . ?
C38 C39 C34 120.9(3) . . ?
C36 C35 H31 119.2 . . ?
C34 C35 C36 121.6(3) . . ?
C34 C35 H31 119.2 . . ?
C19 C18 C21 120.8(4) . . ?
C17 C18 C19 118.7(3) . . ?
C17 C18 C21 120.5(3) . . ?
C39 C34 N30 122.0(3) . . ?
C35 C34 N30 119.5(3) . . ?
C35 C34 C39 118.5(3) . . ?
C54 C55 H51 119.2 . . ?
C54 C55 C56 121.7(3) . . ?
C56 C55 H51 119.2 . . ?
C59 C58 C57 118.9(3) . . ?
C59 C58 C61 120.5(4) . . ?
C57 C58 C61 120.4(3) . . ?
N50 C50 C52 107.7(3) . . ?
N50 C50 C51 112.3(3) . . ?
N50 C50 C53 108.8(3) . . ?
C52 C50 C51 108.8(3) . . ?
C53 C50 C52 109.7(3) . . ?
C53 C50 C51 109.6(3) . . ?
N30 C30 C31 107.8(3) . . ?
N30 C30 C32 110.8(3) . . ?
N30 C30 C33 111.5(3) . . ?
C31 C30 C32 109.6(3) . . ?
C31 C30 C33 108.1(3) . . ?
C33 C30 C32 108.9(3) . . ?
C36 C37 H33 119.4 . . ?
C36 C37 C38 121.3(3) . . ?
C38 C37 H33 119.4 . . ?
C54 C59 H55 119.5 . . ?
C58 C59 C54 120.9(3) . . ?
C58 C59 H55 119.5 . . ?
C18 C17 H13 119.2 . . ?
C16 C17 C18 121.5(3) . . ?
C16 C17 H13 119.2 . . ?
C30 C31 H39A 109.5 . . ?
C30 C31 H39B 109.5 . . ?
C30 C31 H39C 109.5 . . ?
H39A C31 H39B 109.5 . . ?
H39A C31 H39C 109.5 . . ?
H39B C31 H39C 109.5 . . ?
C30 C32 H41A 109.5 . . ?
C30 C32 H41B 109.5 . . ?
C30 C32 H41C 109.5 . . ?
H41A C32 H41B 109.5 . . ?
H41A C32 H41C 109.5 . . ?
H41B C32 H41C 109.5 . . ?
N10 C10 C13 108.6(3) . . ?
N10 C10 C12 110.7(3) . . ?
N10 C10 C11 110.8(3) . . ?
C13 C10 C12 108.6(3) . . ?
C13 C10 C11 108.8(3) . . ?
C11 C10 C12 109.3(3) . . ?
C55 C56 C60 120.5(4) . . ?
C57 C56 C55 117.9(3) . . ?
C57 C56 C60 121.5(3) . . ?
C15 C16 C20 120.6(4) . . ?
C17 C16 C15 118.5(3) . . ?
C17 C16 C20 120.9(4) . . ?
C39 C38 C37 119.1(3) . . ?
C39 C38 C41 120.5(3) . . ?
C37 C38 C41 120.4(3) . . ?
C58 C57 H53 119.0 . . ?
C56 C57 C58 122.1(3) . . ?
C56 C57 H53 119.0 . . ?
C50 C52 H61A 109.5 . . ?
C50 C52 H61B 109.5 . . ?
C50 C52 H61C 109.5 . . ?
H61A C52 H61B 109.5 . . ?
H61A C52 H61C 109.5 . . ?
H61B C52 H61C 109.5 . . ?
C30 C33 H40A 109.5 . . ?
C30 C33 H40B 109.5 . . ?
C30 C33 H40C 109.5 . . ?
H40A C33 H40B 109.5 . . ?
H40A C33 H40C 109.5 . . ?
H40B C33 H40C 109.5 . . ?
C50 C51 H60A 109.5 . . ?
C50 C51 H60B 109.5 . . ?
C50 C51 H60C 109.5 . . ?
H60A C51 H60B 109.5 . . ?
H60A C51 H60C 109.5 . . ?
H60B C51 H60C 109.5 . . ?
C18 C21 H17A 109.5 . . ?
C18 C21 H17B 109.5 . . ?
C18 C21 H17C 109.5 . . ?
H17A C21 H17B 109.5 . . ?
H17A C21 H17C 109.5 . . ?
H17B C21 H17C 109.5 . . ?
C10 C13 H21A 109.5 . . ?
C10 C13 H21B 109.5 . . ?
C10 C13 H21C 109.5 . . ?
H21A C13 H21B 109.5 . . ?
H21A C13 H21C 109.5 . . ?
H21B C13 H21C 109.5 . . ?
C36 C40 H36A 109.5 . . ?
C36 C40 H36B 109.5 . . ?
C36 C40 H36C 109.5 . . ?
H36A C40 H36B 109.5 . . ?
H36A C40 H36C 109.5 . . ?
H36B C40 H36C 109.5 . . ?
C50 C53 H59A 109.5 . . ?
C50 C53 H59B 109.5 . . ?
C50 C53 H59C 109.5 . . ?
H59A C53 H59B 109.5 . . ?
H59A C53 H59C 109.5 . . ?
H59B C53 H59C 109.5 . . ?
C38 C41 H37A 109.5 . . ?
C38 C41 H37B 109.5 . . ?
C38 C41 H37C 109.5 . . ?
H37A C41 H37B 109.5 . . ?
H37A C41 H37C 109.5 . . ?
H37B C41 H37C 109.5 . . ?
C10 C12 H19A 109.5 . . ?
C10 C12 H19B 109.5 . . ?
C10 C12 H19C 109.5 . . ?
H19A C12 H19B 109.5 . . ?
H19A C12 H19C 109.5 . . ?
H19B C12 H19C 109.5 . . ?
C58 C61 H57A 109.5 . . ?
C58 C61 H57B 109.5 . . ?
C58 C61 H57C 109.5 . . ?
H57A C61 H57B 109.5 . . ?
H57A C61 H57C 109.5 . . ?
H57B C61 H57C 109.5 . . ?
C10 C11 H20A 109.5 . . ?
C10 C11 H20B 109.5 . . ?
C10 C11 H20C 109.5 . . ?
H20A C11 H20B 109.5 . . ?
H20A C11 H20C 109.5 . . ?
H20B C11 H20C 109.5 . . ?
C56 C60 H56A 109.5 . . ?
C56 C60 H56B 109.5 . . ?
C56 C60 H56C 109.5 . . ?
H56A C60 H56B 109.5 . . ?
H56A C60 H56C 109.5 . . ?
H56B C60 H56C 109.5 . . ?
C16 C20 H16A 109.5 . . ?
C16 C20 H16B 109.5 . . ?
C16 C20 H16C 109.5 . . ?
H16A C20 H16B 109.5 . . ?
H16A C20 H16C 109.5 . . ?
H16B C20 H16C 109.5 . . ?

loop_
_geom_torsion_atom_site_label_1
_geom_torsion_atom_site_label_2
_geom_torsion_atom_site_label_3
_geom_torsion_atom_site_label_4
_geom_torsion
_geom_torsion_site_symmetry_1
_geom_torsion_site_symmetry_2
_geom_torsion_site_symmetry_3
_geom_torsion_site_symmetry_4
_geom_torsion_publ_flag
Zr1 N30 C34 C39 101.8(3) . . . . ?
Zr1 N30 C34 C35 -77.1(3) . . . . ?
Zr1 N30 C30 C31 -8.4(4) . . . . ?
Zr1 N30 C30 C32 111.6(3) . . . . ?
Zr1 N30 C30 C33 -127.0(3) . . . . ?
Zr1 N50 C54 C55 72.8(3) . . . . ?
Zr1 N50 C54 C59 -99.5(3) . . . . ?
Zr1 N50 C50 C52 5.6(6) . . . . ?
Zr1 N50 C50 C51 125.2(4) . . . . ?
Zr1 N50 C50 C53 -113.3(4) . . . . ?
Zr1 N10 C14 C19 -89.8(3) . . . . ?
Zr1 N10 C14 C15 90.0(3) . . . . ?
Zr1 N10 C10 C13 19.9(4) . . . . ?
Zr1 N10 C10 C12 -99.3(3) . . . . ?
Zr1 N10 C10 C11 139.3(3) . . . . ?
Zr1 C54 C55 C56 -123.2(3) . . . . ?
Zr1 C54 C59 C58 113.4(3) . . . . ?
N50 C54 C55 C56 -170.7(3) . . . . ?
N50 C54 C59 C58 171.0(3) . . . . ?
C19 C18 C17 C16 -0.8(5) . . . . ?
C54 N50 C50 C52 -178.0(3) . . . . ?
C54 N50 C50 C51 -58.3(4) . . . . ?
C54 N50 C50 C53 63.2(4) . . . . ?
C54 C55 C56 C57 -1.3(5) . . . . ?
C54 C55 C56 C60 -179.5(3) . . . . ?
C14 N10 C10 C13 -167.7(3) . . . . ?
C14 N10 C10 C12 73.1(4) . . . . ?
C14 N10 C10 C11 -48.3(4) . . . . ?
C14 C19 C18 C17 1.4(5) . . . . ?
C14 C19 C18 C21 -177.6(3) . . . . ?
C14 C15 C16 C17 -1.4(5) . . . . ?
C14 C15 C16 C20 177.4(4) . . . . ?
C36 C35 C34 N30 177.0(3) . . . . ?
C36 C35 C34 C39 -1.9(5) . . . . ?
C36 C37 C38 C39 -0.2(5) . . . . ?
C36 C37 C38 C41 -178.7(4) . . . . ?
C35 C36 C37 C38 0.7(5) . . . . ?
C18 C19 C14 N10 177.8(3) . . . . ?
C18 C19 C14 C15 -2.0(5) . . . . ?
C18 C17 C16 C15 0.8(6) . . . . ?
C18 C17 C16 C20 -178.0(4) . . . . ?
C34 N30 C30 C31 178.6(3) . . . . ?
C34 N30 C30 C32 -61.4(4) . . . . ?
C34 N30 C30 C33 60.0(4) . . . . ?
C34 C39 C38 C37 -1.4(5) . . . . ?
C34 C39 C38 C41 177.1(3) . . . . ?
C55 C54 C59 C58 -1.4(5) . . . . ?
C55 C56 C57 C58 0.2(5) . . . . ?
C50 N50 C54 Zr1 -177.9(4) . . . . ?
C50 N50 C54 C55 -105.2(4) . . . . ?
C50 N50 C54 C59 82.5(4) . . . . ?
C30 N30 C34 C39 -84.3(4) . . . . ?
C30 N30 C34 C35 96.8(4) . . . . ?
C37 C36 C35 C34 0.3(5) . . . . ?
C59 C54 C55 C56 1.9(5) . . . . ?
C59 C58 C57 C56 0.3(6) . . . . ?
C10 N10 C14 C19 97.5(4) . . . . ?
C10 N10 C14 C15 -82.7(4) . . . . ?
C16 C15 C14 N10 -177.8(3) . . . . ?
C16 C15 C14 C19 2.0(5) . . . . ?
C38 C39 C34 N30 -176.5(3) . . . . ?
C38 C39 C34 C35 2.4(5) . . . . ?
C57 C58 C59 C54 0.3(5) . . . . ?
C21 C18 C17 C16 178.2(4) . . . . ?
C40 C36 C35 C34 -177.9(3) . . . . ?
C40 C36 C37 C38 178.9(4) . . . . ?
C61 C58 C59 C54 -175.9(3) . . . . ?
C61 C58 C57 C56 176.5(4) . . . . ?
C60 C56 C57 C58 178.4(4) . . . . ?

_shelx_res_file                  
;
TITL sh_394n_0m_a.res in P-1
    sh_394n_0m.res
    created by SHELXL-2019/1 at 11:20:26 on 26-Jan-2024
REM Old TITL SH_394n_0m in P-1
REM SHELXT solution in P-1: R1 0.070, Rweak 0.006, Alpha 0.036
REM <I/s> 0.000 for 0 systematic absences, Orientation as input
REM Formula found by SHELXT: C36 N3 Zr I
CELL 0.71073 9.538 11.3387 16.5498 80.75 88.176 89.103
ZERR 2 0.0003 0.0004 0.0006 0.001 0.001 0.001
LATT 1
SFAC C H I N Zr
UNIT 72 108 2 6 2

L.S. 4 0 0
PLAN  13
SIZE 0.01 0.11 0.12
TEMP -120.15
CONF
BOND
list 4
fmap 2 53
MORE -1
BOND $H
ACTA
OMIT -1 -2 4
OMIT 0 1 0
OMIT 0 1 1
OMIT 1 0 0
REM <olex2.extras>
REM <HklSrc "%.\\SH_394n_0m.hkl">
REM </olex2.extras>

WGHT    0.018000    9.026200
FVAR       0.50104
I1    3   -0.129125    0.674685    0.825837    11.00000    0.02364    0.02557 =
         0.03002   -0.00273    0.00101   -0.00184
ZR1   5    0.156858    0.713655    0.774954    11.00000    0.01176    0.01069 =
         0.01357   -0.00220   -0.00067   -0.00164
N30   4    0.191484    0.866056    0.689647    11.00000    0.01237    0.01276 =
         0.01429   -0.00169   -0.00048   -0.00100
N50   4    0.250276    0.573604    0.729178    11.00000    0.01379    0.01249 =
         0.02226   -0.00524   -0.00179   -0.00123
N10   4    0.249109    0.736857    0.882548    11.00000    0.01803    0.01290 =
         0.01304   -0.00065   -0.00093   -0.00253
C15   1    0.449239    0.872994    0.869294    11.00000    0.01874    0.01883 =
         0.01362   -0.00377   -0.00205   -0.00124
AFIX  43
H15   2    0.505655    0.812684    0.850323    11.00000   -1.20000
AFIX   0
C50   1    0.126457    0.529914    0.696675    11.00000    0.01417    0.01538 =
         0.02224   -0.00826   -0.00014   -0.00089
C11   1    0.228867    0.937909    0.921531    11.00000    0.02216    0.01819 =
         0.01629   -0.00172    0.00108    0.00075
AFIX  43
H11   2    0.133956    0.922094    0.938399    11.00000   -1.20000
AFIX   0
C10   1    0.308745    0.849830    0.891385    11.00000    0.01848    0.01351 =
         0.01128   -0.00234   -0.00298   -0.00142
C32   1    0.554267    0.860813    0.598033    11.00000    0.01730    0.01815 =
         0.01922   -0.00104    0.00035   -0.00134
C35   1    0.278676    0.845292    0.549294    11.00000    0.01694    0.01481 =
         0.01631   -0.00187   -0.00253   -0.00212
AFIX  43
H35   2    0.184872    0.841932    0.532213    11.00000   -1.20000
AFIX   0
C31   1    0.441903    0.870455    0.652546    11.00000    0.01742    0.01650 =
         0.01578   -0.00175   -0.00227   -0.00216
AFIX  43
H31   2    0.460025    0.883671    0.706473    11.00000   -1.20000
AFIX   0
C14   1    0.508190    0.983023    0.874577    11.00000    0.02179    0.02270 =
         0.01603   -0.00231   -0.00344   -0.00624
C30   1    0.303826    0.861192    0.629890    11.00000    0.01513    0.01240 =
         0.01430   -0.00012    0.00049   -0.00198
C51   1    0.069092    0.594070    0.626450    11.00000    0.02102    0.01451 =
         0.02062   -0.00630    0.00087   -0.00337
AFIX  43
H51   2    0.119826    0.659009    0.596340    11.00000   -1.20000
AFIX   0
C54   1   -0.077053    0.401166    0.712915    11.00000    0.02012    0.01811 =
         0.02488   -0.00863    0.00228   -0.00511
C58   1    0.386345    0.511892    0.716664    11.00000    0.01546    0.01517 =
         0.02936   -0.00688   -0.00094    0.00099
C38   1    0.124816    0.987255    0.686474    11.00000    0.01545    0.01258 =
         0.01869   -0.00170   -0.00084    0.00040
C33   1    0.526461    0.842156    0.519319    11.00000    0.01938    0.02088 =
         0.01917   -0.00336    0.00504   -0.00091
AFIX  43
H33   2    0.602356    0.834521    0.481863    11.00000   -1.20000
AFIX   0
C55   1    0.051995    0.431860    0.739197    11.00000    0.02072    0.01524 =
         0.02410   -0.00664   -0.00148   -0.00125
AFIX  43
H55   2    0.090655    0.386022    0.786583    11.00000   -1.20000
AFIX   0
C13   1    0.424971    1.069560    0.904269    11.00000    0.03477    0.01771 =
         0.01925   -0.00534   -0.00448   -0.00759
AFIX  43
H13   2    0.464749    1.144450    0.908732    11.00000   -1.20000
AFIX   0
C39   1    0.006925    0.977257    0.751167    11.00000    0.01855    0.01995 =
         0.02845   -0.00519    0.00456    0.00093
AFIX 137
H39A  2   -0.065595    0.924243    0.737259    11.00000   -1.50000
H39B  2   -0.033877    1.056618    0.753226    11.00000   -1.50000
H39C  2    0.044264    0.944466    0.804713    11.00000   -1.50000
AFIX   0
C41   1    0.231926    1.078543    0.703844    11.00000    0.02432    0.01520 =
         0.02895   -0.00403    0.00061   -0.00360
AFIX 137
H41A  2    0.271848    1.051905    0.757640    11.00000   -1.50000
H41B  2    0.185450    1.156327    0.703422    11.00000   -1.50000
H41C  2    0.307024    1.085815    0.661586    11.00000   -1.50000
AFIX   0
C18   1    0.244346    0.646764    0.959979    11.00000    0.02769    0.01621 =
         0.01482    0.00149   -0.00405   -0.00256
C52   1   -0.061665    0.565311    0.599007    11.00000    0.02148    0.01894 =
         0.02376   -0.00941   -0.00345    0.00317
C12   1    0.285217    1.048883    0.927496    11.00000    0.03474    0.01725 =
         0.01755   -0.00499   -0.00025    0.00309
C34   1    0.389218    0.834390    0.494111    11.00000    0.02565    0.01575 =
         0.01495   -0.00314   -0.00139   -0.00085
C53   1   -0.132061    0.468682    0.643170    11.00000    0.01624    0.02369 =
         0.02810   -0.01061   -0.00396   -0.00177
AFIX  43
H53   2   -0.220675    0.447878    0.625262    11.00000   -1.20000
AFIX   0
C61   1    0.498800    0.572011    0.759234    11.00000    0.01634    0.02037 =
         0.03717   -0.00701   -0.00361    0.00041
AFIX 137
H61A  2    0.474912    0.564205    0.817871    11.00000   -1.50000
H61B  2    0.503676    0.656850    0.735523    11.00000   -1.50000
H61C  2    0.589905    0.533520    0.751600    11.00000   -1.50000
AFIX   0
C40   1    0.061563    1.031100    0.603137    11.00000    0.02232    0.02158 =
         0.02498    0.00271   -0.00339    0.00283
AFIX 137
H40A  2    0.136397    1.041005    0.560707    11.00000   -1.50000
H40B  2    0.013623    1.107921    0.604271    11.00000   -1.50000
H40C  2   -0.005882    0.972484    0.591002    11.00000   -1.50000
AFIX   0
C60   1    0.382772    0.378684    0.752957    11.00000    0.02416    0.01442 =
         0.04873   -0.00451   -0.00134    0.00200
AFIX 137
H60A  2    0.474786    0.342212    0.744477    11.00000   -1.50000
H60B  2    0.311394    0.339097    0.725827    11.00000   -1.50000
H60C  2    0.359854    0.369621    0.811759    11.00000   -1.50000
AFIX   0
C17   1    0.658436    1.009050    0.847436    11.00000    0.02403    0.03521 =
         0.03063   -0.00426   -0.00020   -0.01334
AFIX 137
H17A  2    0.709465    0.933720    0.845876    11.00000   -1.50000
H17B  2    0.702473    1.053026    0.886086    11.00000   -1.50000
H17C  2    0.661052    1.057325    0.792701    11.00000   -1.50000
AFIX   0
C21   1    0.209919    0.524943    0.938254    11.00000    0.03518    0.01600 =
         0.02120   -0.00060    0.00002   -0.00507
AFIX 137
H21A  2    0.117874    0.528872    0.913219    11.00000   -1.50000
H21B  2    0.208238    0.465066    0.988067    11.00000   -1.50000
H21C  2    0.281525    0.502618    0.899517    11.00000   -1.50000
AFIX   0
C36   1    0.702260    0.867067    0.625498    11.00000    0.01759    0.04118 =
         0.02489   -0.00539   -0.00031   -0.00005
AFIX 137
H36A  2    0.704920    0.918100    0.667913    11.00000   -1.50000
H36B  2    0.762737    0.900608    0.578724    11.00000   -1.50000
H36C  2    0.735629    0.786572    0.647767    11.00000   -1.50000
AFIX   0
C59   1    0.421198    0.526273    0.624957    11.00000    0.02245    0.03401 =
         0.03044   -0.01289    0.00324    0.00255
AFIX 137
H59A  2    0.426838    0.611446    0.602257    11.00000   -1.50000
H59B  2    0.347652    0.489401    0.597696    11.00000   -1.50000
H59C  2    0.511477    0.487206    0.616050    11.00000   -1.50000
AFIX   0
C37   1    0.361293    0.811567    0.408820    11.00000    0.03414    0.03730 =
         0.01979   -0.01193   -0.00114   -0.00388
AFIX 137
H37A  2    0.412502    0.869610    0.368762    11.00000   -1.50000
H37B  2    0.260528    0.819745    0.399107    11.00000   -1.50000
H37C  2    0.392701    0.730514    0.403162    11.00000   -1.50000
AFIX   0
C19   1    0.130682    0.680355    1.019737    11.00000    0.04452    0.02462 =
         0.01818   -0.00111    0.00730   -0.00174
AFIX 137
H19A  2    0.153771    0.756836    1.036192    11.00000   -1.50000
H19B  2    0.125443    0.618217    1.068259    11.00000   -1.50000
H19C  2    0.039989    0.687539    0.993059    11.00000   -1.50000
AFIX   0
C57   1   -0.160693    0.300927    0.762027    11.00000    0.02832    0.02682 =
         0.03201   -0.00541   -0.00092   -0.01367
AFIX 137
H57A  2   -0.100350    0.253670    0.802191    11.00000   -1.50000
H57B  2   -0.196435    0.249598    0.725178    11.00000   -1.50000
H57C  2   -0.239592    0.334442    0.790595    11.00000   -1.50000
AFIX   0
C20   1    0.386102    0.638009    1.001251    11.00000    0.03928    0.02434 =
         0.02741    0.00322   -0.01608   -0.00082
AFIX 137
H20A  2    0.459482    0.618388    0.962623    11.00000   -1.50000
H20B  2    0.382654    0.575331    1.049500    11.00000   -1.50000
H20C  2    0.407037    0.714693    1.018086    11.00000   -1.50000
AFIX   0
C56   1   -0.120929    0.635872    0.522243    11.00000    0.03093    0.02965 =
         0.02820   -0.00536   -0.00962    0.00312
AFIX 137
H56A  2   -0.090724    0.719093    0.516509    11.00000   -1.50000
H56B  2   -0.223609    0.632999    0.525824    11.00000   -1.50000
H56C  2   -0.086932    0.601335    0.474558    11.00000   -1.50000
AFIX   0
C16   1    0.195282    1.144918    0.956990    11.00000    0.05203    0.02265 =
         0.04025   -0.01034    0.00724    0.00677
AFIX 137
H16A  2    0.144464    1.189067    0.910906    11.00000   -1.50000
H16B  2    0.254977    1.199956    0.980025    11.00000   -1.50000
H16C  2    0.127970    1.108130    0.999202    11.00000   -1.50000
AFIX   0
HKLF 4


REM  sh_394n_0m_a.res in P-1
REM wR2 = 0.0943, GooF = S = 1.094, Restrained GooF = 1.094 for all data
REM R1 = 0.0376 for 7092 Fo > 4sig(Fo) and 0.0429 for all 7866 data
REM 385 parameters refined using 0 restraints

END

WGHT      0.0180      9.0288

REM Highest difference peak  1.099,  deepest hole -1.731,  1-sigma level  0.108
Q1    1   0.2013  0.7148  0.7726  11.00000  0.05    1.10
Q2    1   0.1492  0.6853  0.7806  11.00000  0.05    1.07
Q3    1  -0.2494  0.6766  0.8274  11.00000  0.05    0.96
Q4    1  -0.0341  0.6844  0.8149  11.00000  0.05    0.89
Q5    1   0.6474  0.6745  0.8271  11.00000  0.05    0.83
Q6    1   0.0394  0.7071  0.7804  11.00000  0.05    0.76
Q7    1   0.6281  0.8748  0.6151  11.00000  0.05    0.50
Q8    1   0.5029  0.8577  0.6229  11.00000  0.05    0.47
Q9    1   0.3757  0.7255  0.7685  11.00000  0.05    0.47
Q10   1   0.2111  0.6039  0.7596  11.00000  0.05    0.46
Q11   1   0.2231  0.5935  0.9412  11.00000  0.05    0.46
Q12   1   0.5388  0.8342  0.5623  11.00000  0.05    0.46
Q13   1   0.5437  0.6704  0.8258  11.00000  0.05    0.44
;
_shelx_res_checksum              16674
_olex2_submission_special_instructions 'No special instructions were received'
####################################################################### 
# 
# This file contains crystal structure data downloaded from the 
# Cambridge Structural Database (CSD) hosted by the Cambridge 
# Crystallographic Data Centre (CCDC).
# 
# Full information about CCDC data access policies and citation 
# guidelines are available at http://www.ccdc.cam.ac.uk/access/V1 
# 
# Audit and citation data items may have been added by the CCDC. 
# Please retain this information to preserve the provenance of 
# this file and to allow appropriate attribution of the data. 
# 
#######################################################################

data_sh_637n_0m
_database_code_depnum_ccdc_archive 'CCDC 2526017'
loop_
_audit_author_name
_audit_author_address
'Stephan Hohloch'
;University of Innsbruck
Austria
;
_audit_update_record             
;
2026-01-26 deposited with the CCDC.	2026-04-24 downloaded from the CCDC.
;
_audit_creation_date             2026-01-22
_audit_creation_method           
;
Olex2 1.5-alpha
(compiled 2026.01.16 svn.rae368b03 for OlexSys, GUI svn.r7471)
;
_shelx_SHELXL_version_number     2018/3
_chemical_name_common            ?
_chemical_name_systematic        ?
_chemical_formula_moiety         'C39 H57 N3 P2 S2 Zr'
_chemical_formula_sum            'C39 H57 N3 P2 S2 Zr'
_chemical_formula_weight         785.15
_chemical_melting_point          ?
loop_
_atom_type_symbol
_atom_type_description
_atom_type_scat_dispersion_real
_atom_type_scat_dispersion_imag
_atom_type_scat_source
C C 0.0033 0.0016 'International Tables Vol C Tables 4.2.6.8 and 6.1.1.4'
H H 0.0000 0.0000 'International Tables Vol C Tables 4.2.6.8 and 6.1.1.4'
N N 0.0061 0.0033 'International Tables Vol C Tables 4.2.6.8 and 6.1.1.4'
P P 0.1023 0.0942 'International Tables Vol C Tables 4.2.6.8 and 6.1.1.4'
S S 0.1246 0.1234 'International Tables Vol C Tables 4.2.6.8 and 6.1.1.4'
Zr Zr -2.9673 0.5597 'International Tables Vol C Tables 4.2.6.8 and 6.1.1.4'

_shelx_space_group_comment       
;
The symmetry employed for this shelxl refinement is uniquely defined
by the following loop, which should always be used as a source of
symmetry information in preference to the above space-group names.
They are only intended as comments.
;
_space_group_crystal_system      monoclinic
_space_group_IT_number           14
_space_group_name_H-M_alt        'P 1 21/c 1'
_space_group_name_Hall           '-P 2ybc'
loop_
_space_group_symop_operation_xyz
'x, y, z'
'-x, y+1/2, -z+1/2'
'-x, -y, -z'
'x, -y-1/2, z-1/2'

_cell_length_a                   11.2482(3)
_cell_length_b                   19.3079(7)
_cell_length_c                   19.0553(7)
_cell_angle_alpha                90
_cell_angle_beta                 92.7490(10)
_cell_angle_gamma                90
_cell_volume                     4133.7(2)
_cell_formula_units_Z            4
_cell_measurement_reflns_used    9817
_cell_measurement_temperature    153.00
_cell_measurement_theta_max      27.44
_cell_measurement_theta_min      2.39
_shelx_estimated_absorpt_T_max   0.969
_shelx_estimated_absorpt_T_min   0.849
_exptl_absorpt_coefficient_mu    0.474
_exptl_absorpt_correction_T_max  0.7456
_exptl_absorpt_correction_T_min  0.6168
_exptl_absorpt_correction_type   multi-scan
_exptl_absorpt_process_details   
;
SADABS-2016/2 (Bruker,2016/2) was used for absorption correction.
wR2(int) was 0.0873 before and 0.0480 after correction.
The Ratio of minimum to maximum transmission is 0.8273.
The \l/2 correction factor is Not present.
;
_exptl_absorpt_special_details   ?
_exptl_crystal_colour            'clear light yellow'
_exptl_crystal_colour_lustre     clear
_exptl_crystal_colour_modifier   light
_exptl_crystal_colour_primary    yellow
_exptl_crystal_density_diffrn    1.262
_exptl_crystal_density_meas      ?
_exptl_crystal_density_method    ?
_exptl_crystal_description       block
_exptl_crystal_F_000             1656
loop_
_exptl_crystal_face_index_h
_exptl_crystal_face_index_k
_exptl_crystal_face_index_l
_exptl_crystal_face_perp_dist
-1.00 0.00 0.00 0.1770
-1.00 1.00 -1.00 0.1640
-1.00 -1.00 1.00 0.1170
-1.00 1.00 0.00 0.1890
-1.00 -1.00 0.00 0.1250
0.00 -1.00 0.00 0.0880
0.00 1.00 0.00 0.0800
0.00 0.00 1.00 0.0160
0.00 0.00 -1.00 0.0330
1.00 0.00 0.00 0.1570
1.00 -1.00 1.00 0.1570
1.00 1.00 -1.00 0.0930
1.00 -1.00 0.00 0.1780
1.00 1.00 1.00 0.0900

_exptl_crystal_size_max          0.356
_exptl_crystal_size_mid          0.176
_exptl_crystal_size_min          0.067
_exptl_transmission_factor_max   ?
_exptl_transmission_factor_min   ?
_diffrn_reflns_av_R_equivalents  0.0785
_diffrn_reflns_av_unetI/netI     0.0278
_diffrn_reflns_Laue_measured_fraction_full 0.999
_diffrn_reflns_Laue_measured_fraction_max 0.999
_diffrn_reflns_limit_h_max       12
_diffrn_reflns_limit_h_min       -14
_diffrn_reflns_limit_k_max       25
_diffrn_reflns_limit_k_min       -25
_diffrn_reflns_limit_l_max       24
_diffrn_reflns_limit_l_min       -24
_diffrn_reflns_number            141569
_diffrn_reflns_point_group_measured_fraction_full 0.999
_diffrn_reflns_point_group_measured_fraction_max 0.999
_diffrn_reflns_theta_full        25.242
_diffrn_reflns_theta_max         27.502
_diffrn_reflns_theta_min         2.315
_diffrn_ambient_temperature      153.00
_diffrn_detector_area_resol_mean ?
_diffrn_measured_fraction_theta_full 0.999
_diffrn_measured_fraction_theta_max 0.999
_diffrn_measurement_device_type  'Bruker D8 QUEST PHOTON III'
_diffrn_measurement_method       '\f and \w scans'
_diffrn_radiation_type           MoK\a
_diffrn_radiation_wavelength     0.71073
_diffrn_source                   ?
_diffrn_source_current           1.0
_diffrn_source_power             0.05
_diffrn_source_voltage           50.0
_diffrn_standards_number         0
_reflns_Friedel_coverage         0.000
_reflns_Friedel_fraction_full    .
_reflns_Friedel_fraction_max     .
_reflns_number_gt                8246
_reflns_number_total             9491
_reflns_special_details          
;
 Reflections were merged by SHELXL according to the crystal
 class for the calculation of statistics and refinement.
 
 _reflns_Friedel_fraction is defined as the number of unique
 Friedel pairs measured divided by the number that would be
 possible theoretically, ignoring centric projections and
 systematic absences.
;
_reflns_threshold_expression     'I > 2\s(I)'
_computing_cell_refinement       'SAINT V8.41 (?, 2016)'
_computing_data_collection       'APEX4, Bruker'
_computing_data_reduction        'SAINT V8.41 (?, 2016)'
_computing_molecular_graphics    'Olex2 1.5-alpha (Dolomanov et al., 2009)'
_computing_publication_material  'Olex2 1.5-alpha (Dolomanov et al., 2009)'
_computing_structure_refinement  'SHELXL 2018/3 (Sheldrick, 2015)'
_computing_structure_solution    'SHELXT 2018/2 (Sheldrick, 2018)'
_refine_diff_density_max         0.393
_refine_diff_density_min         -0.387
_refine_diff_density_rms         0.056
_refine_ls_extinction_coef       .
_refine_ls_extinction_method     none
_refine_ls_goodness_of_fit_ref   1.044
_refine_ls_hydrogen_treatment    constr
_refine_ls_matrix_type           full
_refine_ls_number_parameters     440
_refine_ls_number_reflns         9491
_refine_ls_number_restraints     0
_refine_ls_R_factor_all          0.0350
_refine_ls_R_factor_gt           0.0279
_refine_ls_restrained_S_all      1.044
_refine_ls_shift/su_max          0.001
_refine_ls_shift/su_mean         0.000
_refine_ls_structure_factor_coef Fsqd
_refine_ls_weighting_details     
'w=1/[\s^2^(Fo^2^)+(0.0311P)^2^+2.4200P] where P=(Fo^2^+2Fc^2^)/3'
_refine_ls_weighting_scheme      calc
_refine_ls_wR_factor_gt          0.0684
_refine_ls_wR_factor_ref         0.0734
_refine_special_details          ?
_olex2_refinement_description    
;
1. Fixed Uiso
 At 1.2 times of:
  All C(H) groups
 At 1.5 times of:
  All C(H,H,H) groups
2.a Aromatic/amide H refined with riding coordinates:
 C25(H25), C35(H35), C37(H37), C21(H21), C33(H33), C23(H23), C5(H5), C9(H9),
 C7(H7)
2.b Idealised Me refined as rotating group:
 C31(H31A,H31B,H31C), C17(H17A,H17B,H17C), C29(H29A,H29B,H29C), C30(H30A,H30B,
 H30C), C38(H38A,H38B,H38C), C19(H19A,H19B,H19C), C15(H15A,H15B,H15C), C14(H14A,
 H14B,H14C), C10(H10A,H10B,H10C), C18(H18A,H18B,H18C), C27(H27A,H27B,H27C),
 C13(H13A,H13B,H13C), C11(H11A,H11B,H11C), C26(H26A,H26B,H26C), C3(H3A,H3B,H3C),
  C39(H39A,H39B,H39C)
;
_atom_sites_solution_hydrogens   geom
_atom_sites_solution_primary     dual
_atom_sites_solution_secondary   ?
loop_
_atom_site_label
_atom_site_type_symbol
_atom_site_fract_x
_atom_site_fract_y
_atom_site_fract_z
_atom_site_U_iso_or_equiv
_atom_site_adp_type
_atom_site_occupancy
_atom_site_site_symmetry_order
_atom_site_calc_flag
_atom_site_refinement_flags_posn
_atom_site_refinement_flags_adp
_atom_site_refinement_flags_occupancy
_atom_site_disorder_assembly
_atom_site_disorder_group
Zr1 Zr 0.66826(2) 0.27398(2) 0.44119(2) 0.01557(5) Uani 1 1 d . . . . .
S2 S 0.89976(4) 0.20296(2) 0.34246(2) 0.02294(9) Uani 1 1 d . . . . .
P2 P 0.71797(4) 0.10672(2) 0.38492(3) 0.02756(10) Uani 1 1 d . . . . .
S1 S 1.08094(4) 0.12008(3) 0.28096(3) 0.03225(11) Uani 1 1 d . . . . .
P1 P 0.85542(4) 0.05059(2) 0.33604(3) 0.02869(11) Uani 1 1 d . . . . .
N30 N 0.67747(12) 0.37193(7) 0.39863(7) 0.0186(3) Uani 1 1 d . . . . .
N10 N 0.49382(12) 0.23991(7) 0.43935(7) 0.0192(3) Uani 1 1 d . . . . .
N50 N 0.72864(12) 0.27536(7) 0.54408(7) 0.0199(3) Uani 1 1 d . . . . .
C10 C 0.43864(14) 0.22377(9) 0.50384(9) 0.0205(3) Uani 1 1 d . . . . .
C30 C 0.80020(14) 0.37564(8) 0.38039(8) 0.0193(3) Uani 1 1 d . . . . .
C15 C 0.44457(15) 0.15726(9) 0.53166(9) 0.0238(3) Uani 1 1 d . . . . .
H25 H 0.483851 0.121882 0.506998 0.029 Uiso 1 1 calc R U . . .
C33 C 1.03911(16) 0.38163(9) 0.34804(10) 0.0279(4) Uani 1 1 d . . . . .
H35 H 1.120331 0.384633 0.336821 0.033 Uiso 1 1 calc R U . . .
C39 C 0.66779(17) 0.49968(9) 0.41459(11) 0.0304(4) Uani 1 1 d . . . . .
H31A H 0.618392 0.540654 0.404656 0.046 Uiso 1 1 calc R U . . .
H31B H 0.745165 0.505648 0.393819 0.046 Uiso 1 1 calc R U . . .
H31C H 0.679559 0.493795 0.465533 0.046 Uiso 1 1 calc R U . . .
C34 C 0.95420(15) 0.36430(9) 0.29571(9) 0.0237(3) Uani 1 1 d . . . . .
C31 C 0.88839(15) 0.39153(9) 0.43175(9) 0.0253(4) Uani 1 1 d . . . . .
H37 H 0.866330 0.400434 0.478401 0.030 Uiso 1 1 calc R U . . .
C11 C 0.37947(16) 0.27494(9) 0.54041(9) 0.0246(3) Uani 1 1 d . . . . .
H21 H 0.374252 0.320542 0.521786 0.030 Uiso 1 1 calc R U . . .
C14 C 0.39380(16) 0.14145(10) 0.59526(10) 0.0280(4) Uani 1 1 d . . . . .
C20 C 0.29799(15) 0.26283(10) 0.37406(10) 0.0294(4) Uani 1 1 d . . . . .
H17A H 0.253562 0.247969 0.414422 0.044 Uiso 1 1 calc R U . . .
H17B H 0.251456 0.252539 0.330516 0.044 Uiso 1 1 calc R U . . .
H17C H 0.312906 0.312773 0.377151 0.044 Uiso 1 1 calc R U . . .
C38 C 0.60579(15) 0.43561(9) 0.38301(9) 0.0235(3) Uani 1 1 d . . . . .
C50 C 0.79477(15) 0.21142(8) 0.55035(8) 0.0198(3) Uani 1 1 d . . . . .
C2 C 0.76889(14) 0.19006(8) 0.38028(8) 0.0198(3) Uani 1 1 d . . . . .
C41 C 0.48623(16) 0.42681(10) 0.41664(11) 0.0305(4) Uani 1 1 d . . . . .
H29A H 0.435891 0.467171 0.405664 0.046 Uiso 1 1 calc R U . . .
H29B H 0.499210 0.422700 0.467698 0.046 Uiso 1 1 calc R U . . .
H29C H 0.446827 0.384892 0.398158 0.046 Uiso 1 1 calc R U . . .
C35 C 0.83516(15) 0.36163(8) 0.31220(9) 0.0210(3) Uani 1 1 d . . . . .
H33 H 0.776476 0.350099 0.276598 0.025 Uiso 1 1 calc R U . . .
C1 C 0.94325(14) 0.12074(9) 0.31989(9) 0.0215(3) Uani 1 1 d . . . . .
C13 C 0.33619(16) 0.19344(10) 0.63037(10) 0.0296(4) Uani 1 1 d . . . . .
H23 H 0.301569 0.183052 0.673639 0.036 Uiso 1 1 calc R U . . .
C40 C 0.58457(18) 0.44671(10) 0.30384(10) 0.0329(4) Uani 1 1 d . . . . .
H30A H 0.547125 0.405344 0.282766 0.049 Uiso 1 1 calc R U . . .
H30B H 0.660814 0.455161 0.282538 0.049 Uiso 1 1 calc R U . . .
H30C H 0.532180 0.486734 0.295552 0.049 Uiso 1 1 calc R U . . .
C32 C 1.00794(16) 0.39467(10) 0.41637(10) 0.0309(4) Uani 1 1 d . . . . .
C37 C 0.99240(18) 0.34563(11) 0.22330(10) 0.0354(4) Uani 1 1 d . . . . .
H38A H 1.052063 0.378939 0.208614 0.053 Uiso 1 1 calc R U . . .
H38B H 0.923201 0.346836 0.190056 0.053 Uiso 1 1 calc R U . . .
H38C H 1.026752 0.298974 0.224189 0.053 Uiso 1 1 calc R U . . .
C54 C 0.97327(15) 0.14577(10) 0.52776(9) 0.0275(4) Uani 1 1 d . . . . .
C18 C 0.41688(15) 0.22409(9) 0.37422(9) 0.0231(3) Uani 1 1 d . . . . .
C12 C 0.32774(17) 0.26018(10) 0.60403(10) 0.0295(4) Uani 1 1 d . . . . .
C55 C 0.91229(15) 0.20833(9) 0.52930(9) 0.0239(3) Uani 1 1 d . . . . .
H5 H 0.950940 0.249668 0.515849 0.029 Uiso 1 1 calc R U . . .
C51 C 0.74022(15) 0.15065(9) 0.57184(9) 0.0234(3) Uani 1 1 d . . . . .
H9 H 0.661431 0.152429 0.587603 0.028 Uiso 1 1 calc R U . . .
C19 C 0.48569(16) 0.24724(11) 0.31137(9) 0.0289(4) Uani 1 1 d . . . . .
H19A H 0.437801 0.238468 0.267964 0.043 Uiso 1 1 calc R U . . .
H19B H 0.560459 0.221271 0.310415 0.043 Uiso 1 1 calc R U . . .
H19C H 0.503078 0.296858 0.315326 0.043 Uiso 1 1 calc R U . . .
C59 C 0.65460(19) 0.38320(10) 0.59114(10) 0.0335(4) Uani 1 1 d . . . . .
H15A H 0.572890 0.368978 0.578048 0.050 Uiso 1 1 calc R U . . .
H15B H 0.688120 0.408084 0.551863 0.050 Uiso 1 1 calc R U . . .
H15C H 0.654381 0.413614 0.632309 0.050 Uiso 1 1 calc R U . . .
C60 C 0.6742(2) 0.28068(11) 0.66883(10) 0.0349(4) Uani 1 1 d . . . . .
H14A H 0.722417 0.239798 0.681206 0.052 Uiso 1 1 calc R U . . .
H14B H 0.593316 0.266141 0.654172 0.052 Uiso 1 1 calc R U . . .
H14C H 0.671294 0.311276 0.709745 0.052 Uiso 1 1 calc R U . . .
C52 C 0.79950(17) 0.08745(9) 0.57052(10) 0.0287(4) Uani 1 1 d . . . . .
C57 C 1.09792(17) 0.14267(12) 0.50247(12) 0.0402(5) Uani 1 1 d . . . . .
H10A H 1.094793 0.137899 0.451209 0.060 Uiso 1 1 calc R U . . .
H10B H 1.139654 0.102788 0.523809 0.060 Uiso 1 1 calc R U . . .
H10C H 1.140455 0.185303 0.515916 0.060 Uiso 1 1 calc R U . . .
C21 C 0.39047(17) 0.14634(10) 0.36776(10) 0.0312(4) Uani 1 1 d . . . . .
H18A H 0.342966 0.131619 0.406884 0.047 Uiso 1 1 calc R U . . .
H18B H 0.465508 0.120482 0.369056 0.047 Uiso 1 1 calc R U . . .
H18C H 0.346057 0.137264 0.323203 0.047 Uiso 1 1 calc R U . . .
C58 C 0.72977(16) 0.31941(9) 0.60855(9) 0.0252(4) Uani 1 1 d . . . . .
C53 C 0.91502(17) 0.08613(10) 0.54808(10) 0.0300(4) Uani 1 1 d . . . . .
H7 H 0.955588 0.043045 0.546564 0.036 Uiso 1 1 calc R U . . .
C17 C 0.4007(2) 0.06895(11) 0.62394(12) 0.0438(5) Uani 1 1 d . . . . .
H27A H 0.479908 0.061024 0.646231 0.066 Uiso 1 1 calc R U . . .
H27B H 0.386586 0.035774 0.585529 0.066 Uiso 1 1 calc R U . . .
H27C H 0.340275 0.062802 0.658767 0.066 Uiso 1 1 calc R U . . .
C61 C 0.85623(18) 0.34118(11) 0.63149(10) 0.0338(4) Uani 1 1 d . . . . .
H13A H 0.853924 0.371426 0.672704 0.051 Uiso 1 1 calc R U . . .
H13B H 0.892161 0.366142 0.593063 0.051 Uiso 1 1 calc R U . . .
H13C H 0.903778 0.299928 0.643442 0.051 Uiso 1 1 calc R U . . .
C56 C 0.7370(2) 0.02159(11) 0.59028(13) 0.0455(5) Uani 1 1 d . . . . .
H11A H 0.679882 0.008264 0.552242 0.068 Uiso 1 1 calc R U . . .
H11B H 0.694892 0.029166 0.633453 0.068 Uiso 1 1 calc R U . . .
H11C H 0.795827 -0.015440 0.597986 0.068 Uiso 1 1 calc R U . . .
C16 C 0.2637(2) 0.31536(12) 0.64285(11) 0.0464(6) Uani 1 1 d . . . . .
H26A H 0.204750 0.293799 0.672187 0.070 Uiso 1 1 calc R U . . .
H26B H 0.223325 0.346767 0.609051 0.070 Uiso 1 1 calc R U . . .
H26C H 0.321078 0.341550 0.672673 0.070 Uiso 1 1 calc R U . . .
C3 C 1.0838(2) 0.03536(12) 0.24330(14) 0.0484(6) Uani 1 1 d . . . . .
H3A H 1.015391 0.029735 0.209941 0.073 Uiso 1 1 calc R U . . .
H3B H 1.079834 0.000599 0.280598 0.073 Uiso 1 1 calc R U . . .
H3C H 1.157599 0.029276 0.218717 0.073 Uiso 1 1 calc R U . . .
C36 C 1.1019(2) 0.41214(16) 0.47277(13) 0.0566(7) Uani 1 1 d . . . . .
H39A H 1.138096 0.369333 0.491345 0.085 Uiso 1 1 calc R U . . .
H39B H 1.065300 0.437329 0.510828 0.085 Uiso 1 1 calc R U . . .
H39C H 1.163308 0.441111 0.452781 0.085 Uiso 1 1 calc R U . . .

loop_
_atom_site_aniso_label
_atom_site_aniso_U_11
_atom_site_aniso_U_22
_atom_site_aniso_U_33
_atom_site_aniso_U_23
_atom_site_aniso_U_13
_atom_site_aniso_U_12
Zr1 0.01519(8) 0.01439(8) 0.01735(8) -0.00032(5) 0.00316(5) 0.00035(5)
S2 0.0227(2) 0.01770(19) 0.0290(2) -0.00133(16) 0.00712(16) 0.00002(15)
P2 0.0235(2) 0.0196(2) 0.0404(3) -0.00235(19) 0.01089(19) -0.00155(17)
S1 0.0225(2) 0.0322(2) 0.0432(3) -0.0037(2) 0.01258(19) 0.00125(17)
P1 0.0254(2) 0.0175(2) 0.0439(3) -0.00392(19) 0.00996(19) -0.00007(17)
N30 0.0186(6) 0.0167(6) 0.0207(7) 0.0017(5) 0.0030(5) 0.0006(5)
N10 0.0166(6) 0.0209(7) 0.0204(7) -0.0001(5) 0.0029(5) -0.0019(5)
N50 0.0212(7) 0.0185(7) 0.0201(7) 0.0004(5) 0.0014(5) 0.0015(5)
C10 0.0155(7) 0.0238(8) 0.0224(8) 0.0016(6) 0.0023(6) -0.0036(6)
C30 0.0209(8) 0.0141(7) 0.0232(8) 0.0016(6) 0.0025(6) -0.0011(6)
C15 0.0208(8) 0.0228(8) 0.0278(9) 0.0004(7) 0.0023(6) -0.0020(6)
C33 0.0194(8) 0.0274(9) 0.0371(10) 0.0012(7) 0.0055(7) 0.0003(7)
C39 0.0310(10) 0.0181(8) 0.0424(11) 0.0004(8) 0.0048(8) 0.0005(7)
C34 0.0248(8) 0.0198(8) 0.0271(9) 0.0030(7) 0.0063(7) 0.0005(6)
C31 0.0247(9) 0.0283(9) 0.0229(8) -0.0014(7) 0.0007(7) -0.0001(7)
C11 0.0252(8) 0.0236(8) 0.0255(8) 0.0010(7) 0.0049(7) -0.0005(7)
C14 0.0249(9) 0.0275(9) 0.0313(9) 0.0067(7) -0.0011(7) -0.0089(7)
C20 0.0211(8) 0.0349(10) 0.0319(9) -0.0019(8) -0.0023(7) -0.0002(7)
C38 0.0230(8) 0.0191(8) 0.0284(9) 0.0033(7) 0.0030(6) 0.0020(6)
C50 0.0211(8) 0.0212(8) 0.0170(7) 0.0003(6) -0.0011(6) 0.0013(6)
C2 0.0192(7) 0.0186(8) 0.0219(8) -0.0013(6) 0.0034(6) 0.0022(6)
C41 0.0240(9) 0.0232(9) 0.0447(11) 0.0034(8) 0.0066(8) 0.0050(7)
C35 0.0235(8) 0.0176(8) 0.0218(8) 0.0006(6) 0.0010(6) -0.0011(6)
C1 0.0203(8) 0.0210(8) 0.0234(8) -0.0023(6) 0.0028(6) 0.0025(6)
C13 0.0260(9) 0.0383(10) 0.0250(9) 0.0059(8) 0.0057(7) -0.0079(7)
C40 0.0365(10) 0.0302(10) 0.0317(10) 0.0072(8) -0.0015(8) 0.0068(8)
C32 0.0227(9) 0.0361(10) 0.0334(10) -0.0024(8) -0.0032(7) -0.0019(7)
C37 0.0330(10) 0.0435(12) 0.0307(10) -0.0016(8) 0.0124(8) -0.0001(8)
C54 0.0217(8) 0.0349(10) 0.0256(9) -0.0055(7) -0.0016(6) 0.0047(7)
C18 0.0196(8) 0.0258(9) 0.0240(8) -0.0018(7) 0.0000(6) -0.0018(6)
C12 0.0269(9) 0.0363(10) 0.0259(9) -0.0014(8) 0.0071(7) -0.0007(7)
C55 0.0227(8) 0.0273(9) 0.0218(8) -0.0005(7) 0.0006(6) -0.0017(7)
C51 0.0229(8) 0.0250(9) 0.0224(8) 0.0035(7) 0.0014(6) -0.0001(6)
C19 0.0257(9) 0.0393(10) 0.0215(8) -0.0024(7) 0.0005(7) -0.0031(8)
C59 0.0443(11) 0.0291(10) 0.0272(9) -0.0020(7) 0.0022(8) 0.0116(8)
C60 0.0464(12) 0.0367(11) 0.0222(9) 0.0021(8) 0.0090(8) 0.0046(9)
C52 0.0346(10) 0.0237(9) 0.0274(9) 0.0029(7) -0.0015(7) 0.0011(7)
C57 0.0226(9) 0.0538(13) 0.0443(12) -0.0097(10) 0.0019(8) 0.0072(9)
C21 0.0284(9) 0.0283(10) 0.0365(10) -0.0071(8) -0.0027(8) -0.0051(7)
C58 0.0325(9) 0.0248(9) 0.0184(8) -0.0012(6) 0.0021(7) 0.0041(7)
C53 0.0327(10) 0.0273(9) 0.0295(9) -0.0029(7) -0.0036(7) 0.0095(7)
C17 0.0531(14) 0.0335(11) 0.0451(12) 0.0129(9) 0.0060(10) -0.0086(10)
C61 0.0390(11) 0.0361(11) 0.0256(9) -0.0054(8) -0.0047(8) -0.0024(8)
C56 0.0551(14) 0.0246(10) 0.0571(14) 0.0089(9) 0.0064(11) -0.0015(9)
C16 0.0596(15) 0.0478(13) 0.0338(11) 0.0013(10) 0.0222(10) 0.0126(11)
C3 0.0410(12) 0.0431(13) 0.0628(15) -0.0183(11) 0.0201(11) 0.0094(10)
C36 0.0264(11) 0.097(2) 0.0459(13) -0.0182(13) -0.0085(9) -0.0010(12)

_geom_special_details            
;
 All esds (except the esd in the dihedral angle between two l.s. planes)
 are estimated using the full covariance matrix.  The cell esds are taken
 into account individually in the estimation of esds in distances, angles
 and torsion angles; correlations between esds in cell parameters are only
 used when they are defined by crystal symmetry.  An approximate (isotropic)
 treatment of cell esds is used for estimating esds involving l.s. planes.
;
loop_
_geom_bond_atom_site_label_1
_geom_bond_atom_site_label_2
_geom_bond_distance
_geom_bond_site_symmetry_2
_geom_bond_publ_flag
Zr1 N30 2.0624(13) . ?
Zr1 N10 2.0682(13) . ?
Zr1 N50 2.0440(14) . ?
Zr1 C30 2.7500(16) . ?
Zr1 C50 2.7434(16) . ?
Zr1 C2 2.3194(16) . ?
S2 C2 1.6882(16) . ?
S2 C1 1.7219(17) . ?
P2 P1 2.1378(6) . ?
P2 C2 1.7117(17) . ?
S1 C1 1.7491(17) . ?
S1 C3 1.787(2) . ?
P1 C1 1.7131(17) . ?
N30 C30 1.441(2) . ?
N30 C38 1.492(2) . ?
N10 C10 1.437(2) . ?
N10 C18 1.510(2) . ?
N50 C50 1.443(2) . ?
N50 C58 1.494(2) . ?
C10 C15 1.390(2) . ?
C10 C11 1.396(2) . ?
C30 C31 1.394(2) . ?
C30 C35 1.402(2) . ?
C15 H25 0.9500 . ?
C15 C14 1.398(2) . ?
C33 H35 0.9500 . ?
C33 C34 1.388(3) . ?
C33 C32 1.388(3) . ?
C39 H31A 0.9800 . ?
C39 H31B 0.9800 . ?
C39 H31C 0.9800 . ?
C39 C38 1.529(2) . ?
C34 C35 1.391(2) . ?
C34 C37 1.508(2) . ?
C31 H37 0.9500 . ?
C31 C32 1.391(2) . ?
C11 H21 0.9500 . ?
C11 C12 1.399(2) . ?
C14 C13 1.384(3) . ?
C14 C17 1.503(3) . ?
C20 H17A 0.9800 . ?
C20 H17B 0.9800 . ?
C20 H17C 0.9800 . ?
C20 C18 1.532(2) . ?
C38 C41 1.527(2) . ?
C38 C40 1.531(2) . ?
C50 C55 1.401(2) . ?
C50 C51 1.395(2) . ?
C41 H29A 0.9800 . ?
C41 H29B 0.9800 . ?
C41 H29C 0.9800 . ?
C35 H33 0.9500 . ?
C13 H23 0.9500 . ?
C13 C12 1.385(3) . ?
C40 H30A 0.9800 . ?
C40 H30B 0.9800 . ?
C40 H30C 0.9800 . ?
C32 C36 1.509(3) . ?
C37 H38A 0.9800 . ?
C37 H38B 0.9800 . ?
C37 H38C 0.9800 . ?
C54 C55 1.390(2) . ?
C54 C57 1.506(3) . ?
C54 C53 1.389(3) . ?
C18 C19 1.524(2) . ?
C18 C21 1.534(2) . ?
C12 C16 1.501(3) . ?
C55 H5 0.9500 . ?
C51 H9 0.9500 . ?
C51 C52 1.391(2) . ?
C19 H19A 0.9800 . ?
C19 H19B 0.9800 . ?
C19 H19C 0.9800 . ?
C59 H15A 0.9800 . ?
C59 H15B 0.9800 . ?
C59 H15C 0.9800 . ?
C59 C58 1.521(2) . ?
C60 H14A 0.9800 . ?
C60 H14B 0.9800 . ?
C60 H14C 0.9800 . ?
C60 C58 1.529(2) . ?
C52 C53 1.388(3) . ?
C52 C56 1.509(3) . ?
C57 H10A 0.9800 . ?
C57 H10B 0.9800 . ?
C57 H10C 0.9800 . ?
C21 H18A 0.9800 . ?
C21 H18B 0.9800 . ?
C21 H18C 0.9800 . ?
C58 C61 1.527(3) . ?
C53 H7 0.9500 . ?
C17 H27A 0.9800 . ?
C17 H27B 0.9800 . ?
C17 H27C 0.9800 . ?
C61 H13A 0.9800 . ?
C61 H13B 0.9800 . ?
C61 H13C 0.9800 . ?
C56 H11A 0.9800 . ?
C56 H11B 0.9800 . ?
C56 H11C 0.9800 . ?
C16 H26A 0.9800 . ?
C16 H26B 0.9800 . ?
C16 H26C 0.9800 . ?
C3 H3A 0.9800 . ?
C3 H3B 0.9800 . ?
C3 H3C 0.9800 . ?
C36 H39A 0.9800 . ?
C36 H39B 0.9800 . ?
C36 H39C 0.9800 . ?

loop_
_geom_angle_atom_site_label_1
_geom_angle_atom_site_label_2
_geom_angle_atom_site_label_3
_geom_angle
_geom_angle_site_symmetry_1
_geom_angle_site_symmetry_3
_geom_angle_publ_flag
N30 Zr1 N10 110.52(5) . . ?
N30 Zr1 C30 30.85(5) . . ?
N30 Zr1 C50 131.90(5) . . ?
N30 Zr1 C2 114.14(5) . . ?
N10 Zr1 C30 138.64(5) . . ?
N10 Zr1 C50 109.27(5) . . ?
N10 Zr1 C2 104.76(6) . . ?
N50 Zr1 N30 110.15(5) . . ?
N50 Zr1 N10 106.96(5) . . ?
N50 Zr1 C30 103.50(5) . . ?
N50 Zr1 C50 30.92(5) . . ?
N50 Zr1 C2 109.96(6) . . ?
C50 Zr1 C30 111.28(5) . . ?
C2 Zr1 C30 90.09(5) . . ?
C2 Zr1 C50 79.86(5) . . ?
C2 S2 C1 103.57(8) . . ?
C2 P2 P1 101.73(6) . . ?
C1 S1 C3 102.13(9) . . ?
C1 P1 P2 96.48(6) . . ?
C30 N30 Zr1 101.95(9) . . ?
C30 N30 C38 115.19(12) . . ?
C38 N30 Zr1 142.84(10) . . ?
C10 N10 Zr1 120.18(10) . . ?
C10 N10 C18 113.89(13) . . ?
C18 N10 Zr1 125.75(10) . . ?
C50 N50 Zr1 102.38(10) . . ?
C50 N50 C58 115.77(13) . . ?
C58 N50 Zr1 141.79(11) . . ?
C15 C10 N10 120.78(15) . . ?
C15 C10 C11 118.62(15) . . ?
C11 C10 N10 120.60(15) . . ?
N30 C30 Zr1 47.20(7) . . ?
C31 C30 Zr1 103.98(11) . . ?
C31 C30 N30 119.95(14) . . ?
C31 C30 C35 118.13(15) . . ?
C35 C30 Zr1 115.71(11) . . ?
C35 C30 N30 121.89(14) . . ?
C10 C15 H25 119.4 . . ?
C10 C15 C14 121.22(16) . . ?
C14 C15 H25 119.4 . . ?
C34 C33 H35 119.3 . . ?
C32 C33 H35 119.3 . . ?
C32 C33 C34 121.45(16) . . ?
H31A C39 H31B 109.5 . . ?
H31A C39 H31C 109.5 . . ?
H31B C39 H31C 109.5 . . ?
C38 C39 H31A 109.5 . . ?
C38 C39 H31B 109.5 . . ?
C38 C39 H31C 109.5 . . ?
C33 C34 C35 118.90(16) . . ?
C33 C34 C37 119.89(16) . . ?
C35 C34 C37 121.15(16) . . ?
C30 C31 H37 119.2 . . ?
C32 C31 C30 121.61(16) . . ?
C32 C31 H37 119.2 . . ?
C10 C11 H21 119.5 . . ?
C10 C11 C12 121.08(16) . . ?
C12 C11 H21 119.5 . . ?
C15 C14 C17 120.15(18) . . ?
C13 C14 C15 118.73(17) . . ?
C13 C14 C17 121.12(17) . . ?
H17A C20 H17B 109.5 . . ?
H17A C20 H17C 109.5 . . ?
H17B C20 H17C 109.5 . . ?
C18 C20 H17A 109.5 . . ?
C18 C20 H17B 109.5 . . ?
C18 C20 H17C 109.5 . . ?
N30 C38 C39 110.86(14) . . ?
N30 C38 C41 107.64(13) . . ?
N30 C38 C40 111.65(14) . . ?
C39 C38 C40 108.73(15) . . ?
C41 C38 C39 108.62(15) . . ?
C41 C38 C40 109.29(15) . . ?
N50 C50 Zr1 46.70(7) . . ?
C55 C50 Zr1 105.30(11) . . ?
C55 C50 N50 120.16(15) . . ?
C51 C50 Zr1 111.93(11) . . ?
C51 C50 N50 120.78(15) . . ?
C51 C50 C55 118.85(15) . . ?
S2 C2 Zr1 124.54(9) . . ?
S2 C2 P2 117.48(9) . . ?
P2 C2 Zr1 117.28(8) . . ?
C38 C41 H29A 109.5 . . ?
C38 C41 H29B 109.5 . . ?
C38 C41 H29C 109.5 . . ?
H29A C41 H29B 109.5 . . ?
H29A C41 H29C 109.5 . . ?
H29B C41 H29C 109.5 . . ?
C30 C35 H33 119.4 . . ?
C34 C35 C30 121.21(15) . . ?
C34 C35 H33 119.4 . . ?
S2 C1 S1 112.37(9) . . ?
P1 C1 S2 120.72(9) . . ?
P1 C1 S1 126.90(10) . . ?
C14 C13 H23 119.2 . . ?
C14 C13 C12 121.68(16) . . ?
C12 C13 H23 119.2 . . ?
C38 C40 H30A 109.5 . . ?
C38 C40 H30B 109.5 . . ?
C38 C40 H30C 109.5 . . ?
H30A C40 H30B 109.5 . . ?
H30A C40 H30C 109.5 . . ?
H30B C40 H30C 109.5 . . ?
C33 C32 C31 118.69(17) . . ?
C33 C32 C36 120.61(18) . . ?
C31 C32 C36 120.70(18) . . ?
C34 C37 H38A 109.5 . . ?
C34 C37 H38B 109.5 . . ?
C34 C37 H38C 109.5 . . ?
H38A C37 H38B 109.5 . . ?
H38A C37 H38C 109.5 . . ?
H38B C37 H38C 109.5 . . ?
C55 C54 C57 120.63(18) . . ?
C53 C54 C55 118.33(16) . . ?
C53 C54 C57 121.01(17) . . ?
N10 C18 C20 111.64(14) . . ?
N10 C18 C19 107.09(13) . . ?
N10 C18 C21 111.42(14) . . ?
C20 C18 C21 108.18(14) . . ?
C19 C18 C20 109.36(15) . . ?
C19 C18 C21 109.12(15) . . ?
C11 C12 C16 120.79(18) . . ?
C13 C12 C11 118.67(17) . . ?
C13 C12 C16 120.54(17) . . ?
C50 C55 H5 119.5 . . ?
C54 C55 C50 121.10(16) . . ?
C54 C55 H5 119.5 . . ?
C50 C51 H9 119.5 . . ?
C52 C51 C50 120.98(16) . . ?
C52 C51 H9 119.5 . . ?
C18 C19 H19A 109.5 . . ?
C18 C19 H19B 109.5 . . ?
C18 C19 H19C 109.5 . . ?
H19A C19 H19B 109.5 . . ?
H19A C19 H19C 109.5 . . ?
H19B C19 H19C 109.5 . . ?
H15A C59 H15B 109.5 . . ?
H15A C59 H15C 109.5 . . ?
H15B C59 H15C 109.5 . . ?
C58 C59 H15A 109.5 . . ?
C58 C59 H15B 109.5 . . ?
C58 C59 H15C 109.5 . . ?
H14A C60 H14B 109.5 . . ?
H14A C60 H14C 109.5 . . ?
H14B C60 H14C 109.5 . . ?
C58 C60 H14A 109.5 . . ?
C58 C60 H14B 109.5 . . ?
C58 C60 H14C 109.5 . . ?
C51 C52 C56 120.35(18) . . ?
C53 C52 C51 118.57(17) . . ?
C53 C52 C56 121.02(18) . . ?
C54 C57 H10A 109.5 . . ?
C54 C57 H10B 109.5 . . ?
C54 C57 H10C 109.5 . . ?
H10A C57 H10B 109.5 . . ?
H10A C57 H10C 109.5 . . ?
H10B C57 H10C 109.5 . . ?
C18 C21 H18A 109.5 . . ?
C18 C21 H18B 109.5 . . ?
C18 C21 H18C 109.5 . . ?
H18A C21 H18B 109.5 . . ?
H18A C21 H18C 109.5 . . ?
H18B C21 H18C 109.5 . . ?
N50 C58 C59 107.39(14) . . ?
N50 C58 C60 110.60(15) . . ?
N50 C58 C61 111.30(14) . . ?
C59 C58 C60 108.47(15) . . ?
C59 C58 C61 109.87(16) . . ?
C61 C58 C60 109.16(15) . . ?
C54 C53 H7 118.9 . . ?
C52 C53 C54 122.14(17) . . ?
C52 C53 H7 118.9 . . ?
C14 C17 H27A 109.5 . . ?
C14 C17 H27B 109.5 . . ?
C14 C17 H27C 109.5 . . ?
H27A C17 H27B 109.5 . . ?
H27A C17 H27C 109.5 . . ?
H27B C17 H27C 109.5 . . ?
C58 C61 H13A 109.5 . . ?
C58 C61 H13B 109.5 . . ?
C58 C61 H13C 109.5 . . ?
H13A C61 H13B 109.5 . . ?
H13A C61 H13C 109.5 . . ?
H13B C61 H13C 109.5 . . ?
C52 C56 H11A 109.5 . . ?
C52 C56 H11B 109.5 . . ?
C52 C56 H11C 109.5 . . ?
H11A C56 H11B 109.5 . . ?
H11A C56 H11C 109.5 . . ?
H11B C56 H11C 109.5 . . ?
C12 C16 H26A 109.5 . . ?
C12 C16 H26B 109.5 . . ?
C12 C16 H26C 109.5 . . ?
H26A C16 H26B 109.5 . . ?
H26A C16 H26C 109.5 . . ?
H26B C16 H26C 109.5 . . ?
S1 C3 H3A 109.5 . . ?
S1 C3 H3B 109.5 . . ?
S1 C3 H3C 109.5 . . ?
H3A C3 H3B 109.5 . . ?
H3A C3 H3C 109.5 . . ?
H3B C3 H3C 109.5 . . ?
C32 C36 H39A 109.5 . . ?
C32 C36 H39B 109.5 . . ?
C32 C36 H39C 109.5 . . ?
H39A C36 H39B 109.5 . . ?
H39A C36 H39C 109.5 . . ?
H39B C36 H39C 109.5 . . ?

loop_
_geom_torsion_atom_site_label_1
_geom_torsion_atom_site_label_2
_geom_torsion_atom_site_label_3
_geom_torsion_atom_site_label_4
_geom_torsion
_geom_torsion_site_symmetry_1
_geom_torsion_site_symmetry_2
_geom_torsion_site_symmetry_3
_geom_torsion_site_symmetry_4
_geom_torsion_publ_flag
Zr1 N30 C30 C31 -81.17(15) . . . . ?
Zr1 N30 C30 C35 96.90(15) . . . . ?
Zr1 N30 C38 C39 126.26(17) . . . . ?
Zr1 N30 C38 C41 7.6(2) . . . . ?
Zr1 N30 C38 C40 -112.34(18) . . . . ?
Zr1 N10 C10 C15 -90.16(17) . . . . ?
Zr1 N10 C10 C11 88.86(17) . . . . ?
Zr1 N10 C18 C20 -127.25(13) . . . . ?
Zr1 N10 C18 C19 -7.57(19) . . . . ?
Zr1 N10 C18 C21 111.68(14) . . . . ?
Zr1 N50 C50 C55 82.64(15) . . . . ?
Zr1 N50 C50 C51 -92.07(15) . . . . ?
Zr1 N50 C58 C59 4.0(2) . . . . ?
Zr1 N50 C58 C60 122.22(17) . . . . ?
Zr1 N50 C58 C61 -116.25(18) . . . . ?
Zr1 C30 C31 C32 130.78(16) . . . . ?
Zr1 C30 C35 C34 -124.97(14) . . . . ?
Zr1 C50 C55 C54 -124.58(15) . . . . ?
Zr1 C50 C51 C52 121.18(15) . . . . ?
P2 P1 C1 S2 -1.32(11) . . . . ?
P2 P1 C1 S1 178.56(11) . . . . ?
P1 P2 C2 Zr1 -170.97(6) . . . . ?
P1 P2 C2 S2 -0.08(11) . . . . ?
N30 C30 C31 C32 179.13(16) . . . . ?
N30 C30 C35 C34 -178.92(15) . . . . ?
N10 C10 C15 C14 178.36(15) . . . . ?
N10 C10 C11 C12 -178.56(16) . . . . ?
N50 C50 C55 C54 -173.02(15) . . . . ?
N50 C50 C51 C52 172.81(15) . . . . ?
C10 N10 C18 C20 57.68(18) . . . . ?
C10 N10 C18 C19 177.36(14) . . . . ?
C10 N10 C18 C21 -63.39(18) . . . . ?
C10 C15 C14 C13 0.4(3) . . . . ?
C10 C15 C14 C17 179.58(17) . . . . ?
C10 C11 C12 C13 0.0(3) . . . . ?
C10 C11 C12 C16 -179.65(19) . . . . ?
C30 N30 C38 C39 -51.97(18) . . . . ?
C30 N30 C38 C41 -170.64(14) . . . . ?
C30 N30 C38 C40 69.42(18) . . . . ?
C30 C31 C32 C33 0.1(3) . . . . ?
C30 C31 C32 C36 179.9(2) . . . . ?
C15 C10 C11 C12 0.5(3) . . . . ?
C15 C14 C13 C12 0.1(3) . . . . ?
C33 C34 C35 C30 -0.4(2) . . . . ?
C34 C33 C32 C31 -1.3(3) . . . . ?
C34 C33 C32 C36 178.9(2) . . . . ?
C31 C30 C35 C34 -0.8(2) . . . . ?
C11 C10 C15 C14 -0.7(3) . . . . ?
C14 C13 C12 C11 -0.3(3) . . . . ?
C14 C13 C12 C16 179.4(2) . . . . ?
C38 N30 C30 Zr1 178.91(16) . . . . ?
C38 N30 C30 C31 97.75(18) . . . . ?
C38 N30 C30 C35 -84.19(18) . . . . ?
C50 N50 C58 C59 -179.40(15) . . . . ?
C50 N50 C58 C60 -61.22(19) . . . . ?
C50 N50 C58 C61 60.31(19) . . . . ?
C50 C51 C52 C53 0.7(3) . . . . ?
C50 C51 C52 C56 -176.76(18) . . . . ?
C2 S2 C1 S1 -178.53(9) . . . . ?
C2 S2 C1 P1 1.37(13) . . . . ?
C35 C30 C31 C32 1.0(3) . . . . ?
C1 S2 C2 Zr1 169.52(9) . . . . ?
C1 S2 C2 P2 -0.64(12) . . . . ?
C32 C33 C34 C35 1.5(3) . . . . ?
C32 C33 C34 C37 -175.73(18) . . . . ?
C37 C34 C35 C30 176.80(16) . . . . ?
C18 N10 C10 C15 85.22(19) . . . . ?
C18 N10 C10 C11 -95.77(18) . . . . ?
C55 C50 C51 C52 -2.0(2) . . . . ?
C55 C54 C53 C52 -0.9(3) . . . . ?
C51 C50 C55 C54 1.8(2) . . . . ?
C51 C52 C53 C54 0.7(3) . . . . ?
C57 C54 C55 C50 177.69(16) . . . . ?
C57 C54 C53 C52 -178.96(18) . . . . ?
C58 N50 C50 Zr1 -177.82(16) . . . . ?
C58 N50 C50 C55 -95.19(18) . . . . ?
C58 N50 C50 C51 90.11(19) . . . . ?
C53 C54 C55 C50 -0.4(3) . . . . ?
C17 C14 C13 C12 -179.09(18) . . . . ?
C56 C52 C53 C54 178.19(18) . . . . ?
C3 S1 C1 S2 -165.42(12) . . . . ?
C3 S1 C1 P1 14.69(16) . . . . ?

_shelx_res_file                  
;
TITL sh_637n_0m_a.res in P2(1)/c
    sh_637n_0m.res
    created by SHELXL-2018/3 at 13:58:10 on 22-Jan-2026
REM Old TITL SH_637n_0m in P2(1)/c
REM SHELXT solution in P2(1)/c: R1 0.093, Rweak 0.004, Alpha 0.024
REM <I/s> 0.291 for 277 systematic absences, Orientation as input
REM Formula found by SHELXT: C39 N3 S4 Zr
CELL 0.71073 11.2482 19.3079 19.0553 90 92.749 90
ZERR 4 0.0003 0.0007 0.0007 0 0.001 0
LATT 1
SYMM -X,0.5+Y,0.5-Z
SFAC C H N P S Zr
UNIT 156 228 12 8 8 4

L.S. 10
PLAN  17
SIZE 0.067 0.176 0.356
TEMP -120.15
CONF
BOND
list 4
MORE -1
BOND $H
fmap 2 53
ACTA
OMIT 0 2 0
OMIT 1 1 0
REM <olex2.extras>
REM <HklSrc "%.\\SH_637n_0m.hkl">
REM </olex2.extras>

WGHT    0.031100    2.420000
FVAR       0.37173
ZR1   6    0.668259    0.273978    0.441188    11.00000    0.01519    0.01439 =
         0.01735   -0.00032    0.00316    0.00035
S1    5    0.899758    0.202963    0.342463    11.00000    0.02271    0.01770 =
         0.02897   -0.00133    0.00712    0.00002
P2    4    0.717974    0.106718    0.384916    11.00000    0.02353    0.01964 =
         0.04041   -0.00235    0.01089   -0.00155
S2    5    1.080943    0.120077    0.280957    11.00000    0.02248    0.03215 =
         0.04317   -0.00370    0.01258    0.00125
P1    4    0.855418    0.050587    0.336043    11.00000    0.02538    0.01754 =
         0.04394   -0.00392    0.00996   -0.00007
N3    3    0.677473    0.371931    0.398627    11.00000    0.01857    0.01666 =
         0.02066    0.00170    0.00295    0.00061
N2    3    0.493815    0.239909    0.439348    11.00000    0.01659    0.02089 =
         0.02045   -0.00014    0.00293   -0.00192
N1    3    0.728639    0.275364    0.544076    11.00000    0.02117    0.01852 =
         0.02012    0.00043    0.00136    0.00147
C20   1    0.438640    0.223765    0.503840    11.00000    0.01552    0.02383 =
         0.02238    0.00156    0.00230   -0.00361
C32   1    0.800199    0.375641    0.380392    11.00000    0.02088    0.01406 =
         0.02319    0.00161    0.00247   -0.00111
C25   1    0.444570    0.157260    0.531656    11.00000    0.02081    0.02284 =
         0.02778    0.00038    0.00233   -0.00201
AFIX  43
H25   2    0.483851    0.121882    0.506998    11.00000   -1.20000
AFIX   0
C35   1    1.039105    0.381634    0.348037    11.00000    0.01943    0.02741 =
         0.03713    0.00123    0.00546    0.00030
AFIX  43
H35   2    1.120331    0.384633    0.336821    11.00000   -1.20000
AFIX   0
C31   1    0.667793    0.499680    0.414591    11.00000    0.03103    0.01812 =
         0.04240    0.00045    0.00481    0.00049
AFIX 137
H31A  2    0.618392    0.540654    0.404656    11.00000   -1.50000
H31B  2    0.745165    0.505648    0.393819    11.00000   -1.50000
H31C  2    0.679559    0.493795    0.465533    11.00000   -1.50000
AFIX   0
C34   1    0.954200    0.364305    0.295706    11.00000    0.02475    0.01983 =
         0.02706    0.00298    0.00627    0.00054
C37   1    0.888391    0.391530    0.431750    11.00000    0.02469    0.02828 =
         0.02289   -0.00135    0.00068   -0.00006
AFIX  43
H37   2    0.866330    0.400434    0.478401    11.00000   -1.20000
AFIX   0
C21   1    0.379469    0.274944    0.540411    11.00000    0.02517    0.02363 =
         0.02547    0.00098    0.00492   -0.00054
AFIX  43
H21   2    0.374252    0.320542    0.521786    11.00000   -1.20000
AFIX   0
C24   1    0.393797    0.141447    0.595261    11.00000    0.02492    0.02749 =
         0.03132    0.00671   -0.00112   -0.00893
C17   1    0.297990    0.262834    0.374064    11.00000    0.02105    0.03486 =
         0.03194   -0.00188   -0.00227   -0.00024
AFIX 137
H17A  2    0.253562    0.247969    0.414422    11.00000   -1.50000
H17B  2    0.251456    0.252539    0.330516    11.00000   -1.50000
H17C  2    0.312906    0.312773    0.377151    11.00000   -1.50000
AFIX   0
C28   1    0.605785    0.435611    0.383015    11.00000    0.02298    0.01914 =
         0.02843    0.00326    0.00296    0.00204
C4    1    0.794771    0.211425    0.550347    11.00000    0.02113    0.02124 =
         0.01697    0.00033   -0.00114    0.00134
C1    1    0.768890    0.190059    0.380281    11.00000    0.01921    0.01861 =
         0.02192   -0.00129    0.00343    0.00224
C29   1    0.486225    0.426805    0.416644    11.00000    0.02403    0.02317 =
         0.04466    0.00339    0.00661    0.00504
AFIX 137
H29A  2    0.435891    0.467171    0.405664    11.00000   -1.50000
H29B  2    0.499210    0.422700    0.467698    11.00000   -1.50000
H29C  2    0.446827    0.384892    0.398158    11.00000   -1.50000
AFIX   0
C33   1    0.835162    0.361630    0.312196    11.00000    0.02348    0.01761 =
         0.02179    0.00058    0.00103   -0.00109
AFIX  43
H33   2    0.776476    0.350099    0.276598    11.00000   -1.20000
AFIX   0
C2    1    0.943252    0.120739    0.319891    11.00000    0.02029    0.02103 =
         0.02338   -0.00231    0.00281    0.00246
C23   1    0.336189    0.193436    0.630369    11.00000    0.02596    0.03827 =
         0.02503    0.00593    0.00569   -0.00793
AFIX  43
H23   2    0.301569    0.183052    0.673639    11.00000   -1.20000
AFIX   0
C30   1    0.584567    0.446711    0.303843    11.00000    0.03648    0.03016 =
         0.03175    0.00723   -0.00146    0.00680
AFIX 137
H30A  2    0.547125    0.405344    0.282766    11.00000   -1.50000
H30B  2    0.660814    0.455161    0.282538    11.00000   -1.50000
H30C  2    0.532180    0.486734    0.295552    11.00000   -1.50000
AFIX   0
C36   1    1.007942    0.394670    0.416366    11.00000    0.02274    0.03608 =
         0.03339   -0.00239   -0.00325   -0.00187
C38   1    0.992399    0.345628    0.223301    11.00000    0.03301    0.04352 =
         0.03070   -0.00161    0.01241   -0.00014
AFIX 137
H38A  2    1.052063    0.378939    0.208614    11.00000   -1.50000
H38B  2    0.923201    0.346836    0.190056    11.00000   -1.50000
H38C  2    1.026752    0.298974    0.224189    11.00000   -1.50000
AFIX   0
C6    1    0.973268    0.145773    0.527759    11.00000    0.02168    0.03488 =
         0.02564   -0.00550   -0.00161    0.00470
C16   1    0.416878    0.224092    0.374224    11.00000    0.01958    0.02577 =
         0.02399   -0.00184   -0.00001   -0.00184
C22   1    0.327743    0.260177    0.604027    11.00000    0.02687    0.03628 =
         0.02586   -0.00142    0.00714   -0.00073
C5    1    0.912286    0.208327    0.529297    11.00000    0.02267    0.02733 =
         0.02178   -0.00051    0.00062   -0.00170
AFIX  43
H5    2    0.950940    0.249668    0.515849    11.00000   -1.20000
AFIX   0
C9    1    0.740225    0.150648    0.571835    11.00000    0.02287    0.02499 =
         0.02238    0.00346    0.00136   -0.00015
AFIX  43
H9    2    0.661431    0.152429    0.587603    11.00000   -1.20000
AFIX   0
C19   1    0.485694    0.247238    0.311375    11.00000    0.02573    0.03930 =
         0.02154   -0.00241    0.00048   -0.00314
AFIX 137
H19A  2    0.437801    0.238468    0.267964    11.00000   -1.50000
H19B  2    0.560459    0.221271    0.310415    11.00000   -1.50000
H19C  2    0.503078    0.296858    0.315326    11.00000   -1.50000
AFIX   0
C15   1    0.654602    0.383196    0.591144    11.00000    0.04434    0.02911 =
         0.02718   -0.00200    0.00223    0.01164
AFIX 137
H15A  2    0.572890    0.368978    0.578048    11.00000   -1.50000
H15B  2    0.688120    0.408084    0.551863    11.00000   -1.50000
H15C  2    0.654381    0.413614    0.632309    11.00000   -1.50000
AFIX   0
C14   1    0.674212    0.280679    0.668829    11.00000    0.04645    0.03673 =
         0.02225    0.00205    0.00902    0.00464
AFIX 137
H14A  2    0.722417    0.239798    0.681206    11.00000   -1.50000
H14B  2    0.593316    0.266141    0.654172    11.00000   -1.50000
H14C  2    0.671294    0.311276    0.709745    11.00000   -1.50000
AFIX   0
C8    1    0.799497    0.087451    0.570521    11.00000    0.03461    0.02373 =
         0.02744    0.00289   -0.00149    0.00108
C10   1    1.097921    0.142670    0.502466    11.00000    0.02261    0.05381 =
         0.04431   -0.00967    0.00195    0.00724
AFIX 137
H10A  2    1.094793    0.137899    0.451209    11.00000   -1.50000
H10B  2    1.139654    0.102788    0.523809    11.00000   -1.50000
H10C  2    1.140455    0.185303    0.515916    11.00000   -1.50000
AFIX   0
C18   1    0.390468    0.146344    0.367758    11.00000    0.02844    0.02827 =
         0.03646   -0.00715   -0.00275   -0.00510
AFIX 137
H18A  2    0.342966    0.131619    0.406884    11.00000   -1.50000
H18B  2    0.465508    0.120482    0.369056    11.00000   -1.50000
H18C  2    0.346057    0.137264    0.323203    11.00000   -1.50000
AFIX   0
C12   1    0.729768    0.319407    0.608552    11.00000    0.03248    0.02476 =
         0.01840   -0.00124    0.00211    0.00413
C7    1    0.915016    0.086133    0.548080    11.00000    0.03267    0.02725 =
         0.02953   -0.00286   -0.00359    0.00946
AFIX  43
H7    2    0.955588    0.043045    0.546564    11.00000   -1.20000
AFIX   0
C27   1    0.400746    0.068953    0.623943    11.00000    0.05308    0.03349 =
         0.04508    0.01292    0.00604   -0.00863
AFIX 137
H27A  2    0.479908    0.061024    0.646231    11.00000   -1.50000
H27B  2    0.386586    0.035774    0.585529    11.00000   -1.50000
H27C  2    0.340275    0.062802    0.658767    11.00000   -1.50000
AFIX   0
C13   1    0.856233    0.341175    0.631495    11.00000    0.03902    0.03609 =
         0.02561   -0.00541   -0.00471   -0.00237
AFIX 137
H13A  2    0.853924    0.371426    0.672704    11.00000   -1.50000
H13B  2    0.892161    0.366142    0.593063    11.00000   -1.50000
H13C  2    0.903778    0.299928    0.643442    11.00000   -1.50000
AFIX   0
C11   1    0.737050    0.021586    0.590283    11.00000    0.05508    0.02462 =
         0.05707    0.00888    0.00636   -0.00149
AFIX 137
H11A  2    0.679882    0.008264    0.552242    11.00000   -1.50000
H11B  2    0.694892    0.029166    0.633453    11.00000   -1.50000
H11C  2    0.795827   -0.015440    0.597986    11.00000   -1.50000
AFIX   0
C26   1    0.263662    0.315363    0.642854    11.00000    0.05959    0.04776 =
         0.03384    0.00131    0.02224    0.01263
AFIX 137
H26A  2    0.204750    0.293799    0.672187    11.00000   -1.50000
H26B  2    0.223325    0.346767    0.609051    11.00000   -1.50000
H26C  2    0.321078    0.341550    0.672673    11.00000   -1.50000
AFIX   0
C3    1    1.083760    0.035356    0.243302    11.00000    0.04104    0.04311 =
         0.06277   -0.01831    0.02006    0.00944
AFIX 137
H3A   2    1.015391    0.029735    0.209941    11.00000   -1.50000
H3B   2    1.079834    0.000599    0.280598    11.00000   -1.50000
H3C   2    1.157599    0.029276    0.218717    11.00000   -1.50000
AFIX   0
C39   1    1.101895    0.412142    0.472773    11.00000    0.02637    0.09653 =
         0.04589   -0.01822   -0.00852   -0.00100
AFIX 137
H39A  2    1.138096    0.369333    0.491345    11.00000   -1.50000
H39B  2    1.065300    0.437329    0.510828    11.00000   -1.50000
H39C  2    1.163308    0.441111    0.452781    11.00000   -1.50000
AFIX   0
HKLF 4


REM  sh_637n_0m_a.res in P2(1)/c
REM wR2 = 0.0734, GooF = S = 1.044, Restrained GooF = 1.044 for all data
REM R1 = 0.0279 for 8246 Fo > 4sig(Fo) and 0.0350 for all 9491 data
REM 440 parameters refined using 0 restraints

END

WGHT      0.0311      2.4200

REM Highest difference peak  0.393,  deepest hole -0.387,  1-sigma level  0.056
Q1    1   0.5601  0.2468  0.4438  11.00000  0.05    0.39
Q2    1   0.8014  0.1199  0.3594  11.00000  0.05    0.36
Q3    1   0.7271  0.2982  0.5769  11.00000  0.05    0.30
Q4    1   1.1742  0.3999  0.4634  11.00000  0.05    0.30
Q5    1   0.7596  0.2247  0.4027  11.00000  0.05    0.29
Q6    1   0.4650  0.0386  0.5963  11.00000  0.05    0.28
Q7    1   0.5955  0.4391  0.3426  11.00000  0.05    0.28
Q8    1   0.8159  0.3680  0.3421  11.00000  0.05    0.28
Q9    1   0.8975  0.3703  0.3025  11.00000  0.05    0.28
Q10   1   0.7669  0.1791  0.5561  11.00000  0.05    0.27
Q11   1   0.2776  0.3129  0.6936  11.00000  0.05    0.27
Q12   1   1.0869  0.3975  0.5198  11.00000  0.05    0.27
Q13   1   0.3998  0.1431  0.5610  11.00000  0.05    0.27
Q14   1   0.5558  0.4361  0.4011  11.00000  0.05    0.26
Q15   1   0.9862  0.3761  0.3171  11.00000  0.05    0.26
Q16   1   0.3590  0.2425  0.3764  11.00000  0.05    0.26
Q17   1   0.9730  0.3553  0.2645  11.00000  0.05    0.25
;
_shelx_res_checksum              54830
_olex2_diffrn_ambient_temperature_device 'Oxford Cryosystems, Cryostream 800'
_olex2_submission_special_instructions 'No special instructions were received'
####################################################################### 
# 
# This file contains crystal structure data downloaded from the 
# Cambridge Structural Database (CSD) hosted by the Cambridge 
# Crystallographic Data Centre (CCDC).
# 
# Full information about CCDC data access policies and citation 
# guidelines are available at http://www.ccdc.cam.ac.uk/access/V1 
# 
# Audit and citation data items may have been added by the CCDC. 
# Please retain this information to preserve the provenance of 
# this file and to allow appropriate attribution of the data. 
# 
#######################################################################

data_sh_244n_0m
_audit_block_doi                 10.5517/ccdc.csd.cc2kdsxp
_database_code_depnum_ccdc_archive 'CCDC 2365793'
loop_
_citation_id
_citation_doi
_citation_year
1 10.26434/chemrxiv-2025-61l4x-v2 2025
loop_
_audit_author_name
_audit_author_address
'Stephan Hohloch'
;University of Innsbruck
Austria
;
_audit_update_record             
;
2024-06-26 deposited with the CCDC.	2026-04-24 downloaded from the CCDC.
;
_audit_creation_date             2023-06-15
_audit_creation_method           
;
Olex2 1.5-alpha
(compiled 2023.03.06 svn.rbb2c1857 for OlexSys, GUI svn.r6748)
;
_shelx_SHELXL_version_number     2019/1
_chemical_name_common            ?
_chemical_name_systematic        ?
_chemical_formula_moiety         'C74 H108 N6 P2 S2 Zr2'
_chemical_formula_sum            'C74 H108 N6 P2 S2 Zr2'
_chemical_formula_weight         1390.16
_chemical_melting_point          ?
loop_
_atom_type_symbol
_atom_type_description
_atom_type_scat_dispersion_real
_atom_type_scat_dispersion_imag
_atom_type_scat_source
C C 0.0033 0.0016 'International Tables Vol C Tables 4.2.6.8 and 6.1.1.4'
H H 0.0000 0.0000 'International Tables Vol C Tables 4.2.6.8 and 6.1.1.4'
N N 0.0061 0.0033 'International Tables Vol C Tables 4.2.6.8 and 6.1.1.4'
P P 0.1023 0.0942 'International Tables Vol C Tables 4.2.6.8 and 6.1.1.4'
S S 0.1246 0.1234 'International Tables Vol C Tables 4.2.6.8 and 6.1.1.4'
Zr Zr -2.9673 0.5597 'International Tables Vol C Tables 4.2.6.8 and 6.1.1.4'

_shelx_space_group_comment       
;
The symmetry employed for this shelxl refinement is uniquely defined
by the following loop, which should always be used as a source of
symmetry information in preference to the above space-group names.
They are only intended as comments.
;
_space_group_crystal_system      triclinic
_space_group_IT_number           2
_space_group_name_H-M_alt        'P -1'
_space_group_name_Hall           '-P 1'
loop_
_space_group_symop_operation_xyz
'x, y, z'
'-x, -y, -z'

_cell_length_a                   11.0749(16)
_cell_length_b                   12.782(2)
_cell_length_c                   13.9799(19)
_cell_angle_alpha                88.595(4)
_cell_angle_beta                 84.512(4)
_cell_angle_gamma                74.066(4)
_cell_volume                     1894.2(5)
_cell_formula_units_Z            1
_cell_measurement_reflns_used    563
_cell_measurement_temperature    153.00
_cell_measurement_theta_max      18.09
_cell_measurement_theta_min      2.52
_shelx_estimated_absorpt_T_max   0.992
_shelx_estimated_absorpt_T_min   0.968
_exptl_absorpt_coefficient_mu    0.415
_exptl_absorpt_correction_T_max  0.7452
_exptl_absorpt_correction_T_min  0.6768
_exptl_absorpt_correction_type   multi-scan
_exptl_absorpt_process_details   
;
SADABS-2016/2 (Bruker,2016/2) was used for absorption correction.
wR2(int) was 0.0741 before and 0.0458 after correction.
The Ratio of minimum to maximum transmission is 0.9082.
The \l/2 correction factor is Not present.
;
_exptl_absorpt_special_details   ?
_exptl_crystal_colour            'clear yellow'
_exptl_crystal_colour_lustre     clear
_exptl_crystal_colour_primary    yellow
_exptl_crystal_density_diffrn    1.219
_exptl_crystal_density_meas      ?
_exptl_crystal_density_method    ?
_exptl_crystal_description       block
_exptl_crystal_F_000             736
_exptl_crystal_size_max          0.08
_exptl_crystal_size_mid          0.07
_exptl_crystal_size_min          0.02
_exptl_transmission_factor_max   ?
_exptl_transmission_factor_min   ?
_diffrn_reflns_av_R_equivalents  0.1635
_diffrn_reflns_av_unetI/netI     0.0930
_diffrn_reflns_Laue_measured_fraction_full 0.996
_diffrn_reflns_Laue_measured_fraction_max 0.996
_diffrn_reflns_limit_h_max       13
_diffrn_reflns_limit_h_min       -13
_diffrn_reflns_limit_k_max       15
_diffrn_reflns_limit_k_min       -15
_diffrn_reflns_limit_l_max       16
_diffrn_reflns_limit_l_min       -16
_diffrn_reflns_number            54778
_diffrn_reflns_point_group_measured_fraction_full 0.996
_diffrn_reflns_point_group_measured_fraction_max 0.996
_diffrn_reflns_theta_full        25.085
_diffrn_reflns_theta_max         25.085
_diffrn_reflns_theta_min         2.166
_diffrn_ambient_temperature      153.00
_diffrn_detector_area_resol_mean ?
_diffrn_measured_fraction_theta_full 0.996
_diffrn_measured_fraction_theta_max 0.996
_diffrn_measurement_device_type  'Bruker D8 Quest, Photon III'
_diffrn_measurement_method       '\f and \w scans'
_diffrn_radiation_type           MoK\a
_diffrn_radiation_wavelength     0.71073
_diffrn_source                   ?
_diffrn_source_current           1.0
_diffrn_source_power             0.05
_diffrn_source_voltage           50.0
_diffrn_standards_number         0
_reflns_Friedel_coverage         0.000
_reflns_Friedel_fraction_full    .
_reflns_Friedel_fraction_max     .
_reflns_number_gt                4784
_reflns_number_total             6706
_reflns_special_details          
;
 Reflections were merged by SHELXL according to the crystal
 class for the calculation of statistics and refinement.
 
 _reflns_Friedel_fraction is defined as the number of unique
 Friedel pairs measured divided by the number that would be
 possible theoretically, ignoring centric projections and
 systematic absences.
;
_reflns_threshold_expression     'I > 2\s(I)'
_computing_cell_refinement       'SAINT V8.40B (?, 2016)'
_computing_data_collection       ?
_computing_data_reduction        'SAINT V8.40B (?, 2016)'
_computing_molecular_graphics    'Olex2 1.5-alpha (Dolomanov et al., 2009)'
_computing_publication_material  'Olex2 1.5-alpha (Dolomanov et al., 2009)'
_computing_structure_refinement  'XL  (Sheldrick, 2008)'
_computing_structure_solution    'SHELXT  (Sheldrick, 2015)'
_refine_diff_density_max         0.689
_refine_diff_density_min         -0.504
_refine_diff_density_rms         0.077
_refine_ls_extinction_coef       .
_refine_ls_extinction_method     none
_refine_ls_goodness_of_fit_ref   1.011
_refine_ls_hydrogen_treatment    constr
_refine_ls_matrix_type           full
_refine_ls_number_parameters     430
_refine_ls_number_reflns         6706
_refine_ls_number_restraints     0
_refine_ls_R_factor_all          0.0839
_refine_ls_R_factor_gt           0.0493
_refine_ls_restrained_S_all      1.011
_refine_ls_shift/su_max          0.001
_refine_ls_shift/su_mean         0.000
_refine_ls_structure_factor_coef Fsqd
_refine_ls_weighting_details     
'w=1/[\s^2^(Fo^2^)+(0.0373P)^2^+0.8303P] where P=(Fo^2^+2Fc^2^)/3'
_refine_ls_weighting_scheme      calc
_refine_ls_wR_factor_gt          0.1053
_refine_ls_wR_factor_ref         0.1218
_refine_special_details          ?
_olex2_refinement_description    
;
1. Fixed Uiso
 At 1.2 times of:
  All C(H) groups
 At 1.5 times of:
  All C(H,H,H) groups
2. Others
 Fixed Sof: P2(0.5) S1(0.5) C1(0.5) S2(0.5) C2(0.5) P1(0.5)
3.a Aromatic/amide H refined with riding coordinates:
 C15(H15), C51(H51), C13(H13), C31(H31), C11(H11), C35(H35), C55(H55),
 C33(H33), C53(H53)
3.b Idealised Me refined as rotating group:
 C19(H19A,H19B,H19C), C21(H21A,H21B,H21C), C20(H20A,H20B,H20C), C60(H60A,H60B,
 H60C), C59(H59A,H59B,H59C), C61(H61A,H61B,H61C), C39(H39A,H39B,H39C), C41(H41A,
 H41B,H41C), C40(H40A,H40B,H40C), C17(H17A,H17B,H17C), C16(H16A,H16B,H16C),
 C36(H36A,H36B,H36C), C37(H37A,H37B,H37C), C56(H56A,H56B,H56C), C57(H57A,H57B,
 H57C)
;
_atom_sites_solution_hydrogens   geom
_atom_sites_solution_primary     dual
_atom_sites_solution_secondary   ?
loop_
_atom_site_label
_atom_site_type_symbol
_atom_site_fract_x
_atom_site_fract_y
_atom_site_fract_z
_atom_site_U_iso_or_equiv
_atom_site_adp_type
_atom_site_occupancy
_atom_site_site_symmetry_order
_atom_site_calc_flag
_atom_site_refinement_flags_posn
_atom_site_refinement_flags_adp
_atom_site_refinement_flags_occupancy
_atom_site_disorder_assembly
_atom_site_disorder_group
Zr1 Zr 0.29210(3) 0.75430(3) 0.68144(3) 0.02620(12) Uani 1 1 d . . . . .
P2 P 0.4672(4) 0.5085(3) 0.5931(3) 0.0331(9) Uani 0.5 1 d . . P A -1
S1 S 0.5659(2) 0.3048(2) 0.47366(17) 0.0328(5) Uani 0.5 1 d . . P A -1
N30 N 0.3754(3) 0.7013(2) 0.8051(2) 0.0289(7) Uani 1 1 d . . . . .
N50 N 0.1177(3) 0.7250(2) 0.6923(2) 0.0293(7) Uani 1 1 d . . . . .
N10 N 0.2816(3) 0.9182(2) 0.6659(2) 0.0265(7) Uani 1 1 d . . . . .
C10 C 0.2244(3) 0.9877(3) 0.5845(3) 0.0285(8) Uani 1 1 d . . . . .
C14 C 0.3282(4) 0.9764(3) 0.7348(3) 0.0291(9) Uani 1 1 d . . . . .
C54 C 0.1354(4) 0.6287(3) 0.6343(3) 0.0382(10) Uani 1 1 d . . . . .
C13 C 0.1693(4) 0.9187(3) 0.5235(3) 0.0347(9) Uani 1 1 d . . . . .
H19A H 0.236559 0.856165 0.497641 0.052 Uiso 1 1 calc R U . . .
H19B H 0.130245 0.962515 0.470375 0.052 Uiso 1 1 calc R U . . .
H19C H 0.105445 0.892875 0.563199 0.052 Uiso 1 1 calc R U . . .
C15 C 0.4428(4) 1.0029(3) 0.7164(3) 0.0317(9) Uani 1 1 d . . . . .
H15 H 0.491727 0.982283 0.656847 0.038 Uiso 1 1 calc R U . . .
C50 C -0.0113(3) 0.7734(3) 0.7394(3) 0.0282(8) Uani 1 1 d . . . . .
C12 C 0.1175(4) 1.0857(3) 0.6238(3) 0.0367(10) Uani 1 1 d . . . . .
H21A H 0.049485 1.059772 0.657530 0.055 Uiso 1 1 calc R U . . .
H21B H 0.084774 1.132727 0.570345 0.055 Uiso 1 1 calc R U . . .
H21C H 0.149967 1.126912 0.668408 0.055 Uiso 1 1 calc R U . . .
C11 C 0.3231(4) 1.0279(4) 0.5211(3) 0.0398(10) Uani 1 1 d . . . . .
H20A H 0.352986 1.078718 0.557711 0.060 Uiso 1 1 calc R U . . .
H20B H 0.285181 1.064955 0.464571 0.060 Uiso 1 1 calc R U . . .
H20C H 0.394303 0.965764 0.500332 0.060 Uiso 1 1 calc R U . . .
C52 C -0.0516(4) 0.6931(3) 0.8100(3) 0.0394(10) Uani 1 1 d . . . . .
H60A H -0.050991 0.627160 0.775473 0.059 Uiso 1 1 calc R U . . .
H60B H -0.136751 0.726651 0.839952 0.059 Uiso 1 1 calc R U . . .
H60C H 0.007331 0.674158 0.859795 0.059 Uiso 1 1 calc R U . . .
C55 C 0.1285(4) 0.6379(4) 0.5348(3) 0.0465(12) Uani 1 1 d . . . . .
H51 H 0.105606 0.707694 0.505708 0.056 Uiso 1 1 calc R U . . .
C17 C 0.4157(4) 1.0860(4) 0.8706(3) 0.0425(11) Uani 1 1 d . . . . .
H13 H 0.444717 1.124439 0.916763 0.051 Uiso 1 1 calc R U . . .
C16 C 0.4866(4) 1.0587(3) 0.7837(3) 0.0381(10) Uani 1 1 d . . . . .
C53 C -0.1074(4) 0.8061(3) 0.6639(3) 0.0347(9) Uani 1 1 d . . . . .
H59A H -0.082586 0.857907 0.618649 0.052 Uiso 1 1 calc R U . . .
H59B H -0.191230 0.840085 0.696095 0.052 Uiso 1 1 calc R U . . .
H59C H -0.109675 0.741248 0.629002 0.052 Uiso 1 1 calc R U . . .
C51 C -0.0079(4) 0.8737(3) 0.7935(3) 0.0358(9) Uani 1 1 d . . . . .
H61A H 0.050116 0.852340 0.843700 0.054 Uiso 1 1 calc R U . . .
H61B H -0.092657 0.909622 0.823033 0.054 Uiso 1 1 calc R U . . .
H61C H 0.020982 0.923953 0.748831 0.054 Uiso 1 1 calc R U . . .
C34 C 0.3011(4) 0.6691(3) 0.8842(3) 0.0362(10) Uani 1 1 d . . . . .
C39 C 0.2888(4) 0.5644(4) 0.8884(3) 0.0481(12) Uani 1 1 d . . . . .
H31 H 0.333004 0.513209 0.840273 0.058 Uiso 1 1 calc R U . . .
C18 C 0.3033(4) 1.0588(4) 0.8927(3) 0.0409(10) Uani 1 1 d . . . . .
C30 C 0.5100(4) 0.6882(3) 0.8252(3) 0.0339(9) Uani 1 1 d . . . . .
C19 C 0.2596(4) 1.0055(3) 0.8232(3) 0.0345(9) Uani 1 1 d . . . . .
H11 H 0.181240 0.988820 0.836524 0.041 Uiso 1 1 calc R U . . .
C33 C 0.5737(4) 0.5718(3) 0.8545(3) 0.0441(11) Uani 1 1 d . . . . .
H39A H 0.533547 0.555595 0.916585 0.066 Uiso 1 1 calc R U . . .
H39B H 0.663290 0.563782 0.860077 0.066 Uiso 1 1 calc R U . . .
H39C H 0.565047 0.521135 0.805778 0.066 Uiso 1 1 calc R U . . .
C31 C 0.5814(4) 0.7152(4) 0.7326(3) 0.0399(10) Uani 1 1 d . . . . .
H41A H 0.583212 0.662222 0.682664 0.060 Uiso 1 1 calc R U . . .
H41B H 0.667934 0.712216 0.745000 0.060 Uiso 1 1 calc R U . . .
H41C H 0.538780 0.788433 0.711129 0.060 Uiso 1 1 calc R U . . .
C35 C 0.2368(4) 0.7439(4) 0.9567(3) 0.0469(12) Uani 1 1 d . . . . .
H35 H 0.243738 0.816351 0.953437 0.056 Uiso 1 1 calc R U . . .
C59 C 0.1659(4) 0.5257(3) 0.6763(4) 0.0492(12) Uani 1 1 d . . . . .
H55 H 0.166520 0.519391 0.744097 0.059 Uiso 1 1 calc R U . . .
C32 C 0.5169(4) 0.7679(4) 0.9042(3) 0.0462(11) Uani 1 1 d . . . . .
H40A H 0.478316 0.842671 0.884056 0.069 Uiso 1 1 calc R U . . .
H40B H 0.605290 0.759531 0.914592 0.069 Uiso 1 1 calc R U . . .
H40C H 0.471428 0.752191 0.964000 0.069 Uiso 1 1 calc R U . . .
C56 C 0.1556(4) 0.5439(5) 0.4785(4) 0.0669(17) Uani 1 1 d . . . . .
C20 C 0.6082(4) 1.0901(4) 0.7608(3) 0.0533(13) Uani 1 1 d . . . . .
H17A H 0.593522 1.153477 0.718102 0.080 Uiso 1 1 calc R U . . .
H17B H 0.672105 1.029110 0.728937 0.080 Uiso 1 1 calc R U . . .
H17C H 0.637943 1.108174 0.820423 0.080 Uiso 1 1 calc R U . . .
C38 C 0.2113(5) 0.5324(5) 0.9633(4) 0.0600(15) Uani 1 1 d . . . . .
C37 C 0.1508(4) 0.6098(6) 1.0338(4) 0.0648(17) Uani 1 1 d . . . . .
H33 H 0.098524 0.589690 1.084732 0.078 Uiso 1 1 calc R U . . .
C36 C 0.1637(4) 0.7137(5) 1.0326(3) 0.0589(15) Uani 1 1 d . . . . .
C58 C 0.1950(5) 0.4333(4) 0.6209(5) 0.0688(17) Uani 1 1 d . . . . .
C57 C 0.1893(5) 0.4433(5) 0.5236(6) 0.079(2) Uani 1 1 d . . . . .
H53 H 0.209067 0.379166 0.485580 0.095 Uiso 1 1 calc R U . . .
C21 C 0.2290(5) 1.0873(5) 0.9884(3) 0.0607(14) Uani 1 1 d . . . . .
H16A H 0.286739 1.074768 1.039032 0.091 Uiso 1 1 calc R U . . .
H16B H 0.170931 1.041762 1.000099 0.091 Uiso 1 1 calc R U . . .
H16C H 0.180759 1.164113 0.988626 0.091 Uiso 1 1 calc R U . . .
C41 C 0.1964(6) 0.4190(5) 0.9616(4) 0.082(2) Uani 1 1 d . . . . .
H36A H 0.145911 0.412694 0.909284 0.123 Uiso 1 1 calc R U . . .
H36B H 0.153961 0.403799 1.023005 0.123 Uiso 1 1 calc R U . . .
H36C H 0.279728 0.366549 0.951412 0.123 Uiso 1 1 calc R U . . .
C40 C 0.0992(6) 0.7932(6) 1.1130(4) 0.100(2) Uani 1 1 d . . . . .
H37A H 0.015952 0.783142 1.133161 0.149 Uiso 1 1 calc R U . . .
H37B H 0.089578 0.867876 1.089970 0.149 Uiso 1 1 calc R U . . .
H37C H 0.150577 0.780019 1.167661 0.149 Uiso 1 1 calc R U . . .
C60 C 0.1505(5) 0.5568(6) 0.3707(4) 0.102(3) Uani 1 1 d . . . . .
H56A H 0.105891 0.632038 0.355932 0.153 Uiso 1 1 calc R U . . .
H56B H 0.105929 0.507400 0.347398 0.153 Uiso 1 1 calc R U . . .
H56C H 0.236531 0.539299 0.338991 0.153 Uiso 1 1 calc R U . . .
C61 C 0.2361(7) 0.3228(4) 0.6679(6) 0.123(3) Uani 1 1 d . . . . .
H57A H 0.236009 0.266044 0.622115 0.184 Uiso 1 1 calc R U . . .
H57B H 0.177712 0.319587 0.724461 0.184 Uiso 1 1 calc R U . . .
H57C H 0.321374 0.311333 0.687673 0.184 Uiso 1 1 calc R U . . .
C1 C 0.5176(7) 0.4472(7) 0.4791(6) 0.0314(18) Uani 0.5 1 d . . P A -1
S2 S 0.4389(2) 0.67722(17) 0.44562(15) 0.0359(5) Uani 0.5 1 d . . P A -1
C2 C 0.4191(8) 0.6415(8) 0.5649(7) 0.0324(19) Uani 0.5 1 d . . P A -1
P1 P 0.5126(4) 0.5278(3) 0.3776(3) 0.0362(8) Uani 0.5 1 d . . P A -1

loop_
_atom_site_aniso_label
_atom_site_aniso_U_11
_atom_site_aniso_U_22
_atom_site_aniso_U_33
_atom_site_aniso_U_23
_atom_site_aniso_U_13
_atom_site_aniso_U_12
Zr1 0.0243(2) 0.0297(2) 0.0248(2) -0.00442(14) -0.00169(14) -0.00740(15)
P2 0.0291(16) 0.034(2) 0.033(2) -0.0086(15) -0.0033(14) -0.0036(16)
S1 0.0333(12) 0.0311(13) 0.0319(14) -0.0074(10) 0.0014(10) -0.0062(10)
N30 0.0245(17) 0.0320(18) 0.0298(17) -0.0023(14) -0.0038(14) -0.0064(14)
N50 0.0291(17) 0.0300(18) 0.0291(17) -0.0039(14) -0.0024(14) -0.0086(14)
N10 0.0289(17) 0.0296(17) 0.0222(16) -0.0031(13) -0.0041(13) -0.0093(14)
C10 0.027(2) 0.034(2) 0.027(2) 0.0034(17) -0.0020(16) -0.0117(17)
C14 0.031(2) 0.031(2) 0.027(2) -0.0003(16) -0.0038(17) -0.0093(17)
C54 0.028(2) 0.037(2) 0.052(3) -0.010(2) -0.0005(19) -0.0125(18)
C13 0.036(2) 0.040(2) 0.030(2) -0.0001(18) -0.0078(18) -0.0111(19)
C15 0.030(2) 0.036(2) 0.030(2) -0.0029(17) -0.0003(17) -0.0110(18)
C50 0.0223(19) 0.033(2) 0.028(2) 0.0017(16) -0.0011(16) -0.0055(16)
C12 0.036(2) 0.034(2) 0.040(2) 0.0010(18) -0.0046(19) -0.0084(18)
C11 0.036(2) 0.056(3) 0.032(2) 0.013(2) -0.0066(19) -0.019(2)
C52 0.035(2) 0.045(3) 0.040(2) 0.013(2) -0.0028(19) -0.015(2)
C55 0.032(2) 0.055(3) 0.052(3) -0.024(2) -0.004(2) -0.010(2)
C17 0.050(3) 0.046(3) 0.037(2) -0.012(2) -0.006(2) -0.020(2)
C16 0.039(2) 0.042(2) 0.035(2) -0.0055(19) -0.0053(19) -0.014(2)
C53 0.027(2) 0.046(3) 0.031(2) 0.0027(18) -0.0034(17) -0.0107(18)
C51 0.033(2) 0.041(2) 0.033(2) 0.0003(18) 0.0023(18) -0.0118(19)
C34 0.032(2) 0.046(3) 0.030(2) 0.0105(19) -0.0089(18) -0.0094(19)
C39 0.033(2) 0.056(3) 0.053(3) 0.017(2) -0.012(2) -0.008(2)
C18 0.045(3) 0.050(3) 0.029(2) -0.0110(19) 0.0033(19) -0.016(2)
C30 0.028(2) 0.041(2) 0.032(2) -0.0049(18) -0.0085(17) -0.0060(18)
C19 0.037(2) 0.039(2) 0.029(2) -0.0052(18) 0.0024(18) -0.0149(19)
C33 0.034(2) 0.048(3) 0.049(3) 0.004(2) -0.014(2) -0.005(2)
C31 0.027(2) 0.051(3) 0.045(3) -0.005(2) -0.0027(19) -0.0163(19)
C35 0.036(2) 0.066(3) 0.032(2) 0.004(2) -0.007(2) -0.002(2)
C59 0.034(2) 0.034(3) 0.082(4) -0.004(2) 0.006(2) -0.016(2)
C32 0.038(2) 0.058(3) 0.043(3) -0.014(2) -0.012(2) -0.011(2)
C56 0.032(3) 0.098(5) 0.074(4) -0.052(3) 0.003(3) -0.022(3)
C20 0.044(3) 0.069(3) 0.056(3) -0.012(3) -0.006(2) -0.030(2)
C38 0.039(3) 0.082(4) 0.064(3) 0.043(3) -0.023(3) -0.021(3)
C37 0.031(3) 0.115(5) 0.045(3) 0.031(3) -0.005(2) -0.016(3)
C36 0.037(3) 0.100(5) 0.032(3) 0.016(3) -0.004(2) -0.005(3)
C58 0.045(3) 0.048(3) 0.116(5) -0.031(3) 0.018(3) -0.023(2)
C57 0.038(3) 0.054(4) 0.148(7) -0.065(4) 0.015(4) -0.019(3)
C21 0.067(3) 0.088(4) 0.034(3) -0.025(3) 0.008(2) -0.036(3)
C41 0.069(4) 0.096(5) 0.098(5) 0.057(4) -0.031(3) -0.049(3)
C40 0.067(4) 0.168(7) 0.042(3) -0.004(4) 0.009(3) 0.001(4)
C60 0.054(4) 0.170(7) 0.077(4) -0.081(5) -0.003(3) -0.017(4)
C61 0.109(6) 0.033(3) 0.218(9) -0.007(4) 0.044(6) -0.024(4)
C1 0.027(4) 0.036(5) 0.034(5) -0.001(4) 0.001(4) -0.012(4)
S2 0.0395(12) 0.0341(11) 0.0314(12) -0.0037(9) 0.0045(9) -0.0077(9)
C2 0.024(4) 0.038(5) 0.035(5) -0.010(4) -0.012(4) -0.004(4)
P1 0.0356(19) 0.036(2) 0.034(2) -0.0103(14) 0.0033(14) -0.0054(16)

_geom_special_details            
;
 All esds (except the esd in the dihedral angle between two l.s. planes)
 are estimated using the full covariance matrix.  The cell esds are taken
 into account individually in the estimation of esds in distances, angles
 and torsion angles; correlations between esds in cell parameters are only
 used when they are defined by crystal symmetry.  An approximate (isotropic)
 treatment of cell esds is used for estimating esds involving l.s. planes.
;
loop_
_geom_bond_atom_site_label_1
_geom_bond_atom_site_label_2
_geom_bond_distance
_geom_bond_site_symmetry_2
_geom_bond_publ_flag
Zr1 N30 2.050(3) . ?
Zr1 N50 2.057(3) . ?
Zr1 N10 2.073(3) . ?
Zr1 C54 2.797(4) . ?
Zr1 C2 2.297(8) . ?
P2 C1 1.764(9) . ?
P2 C2 1.685(10) . ?
S1 C1 1.752(8) . ?
N30 C34 1.435(5) . ?
N30 C30 1.507(5) . ?
N50 C54 1.449(5) . ?
N50 C50 1.487(5) . ?
N10 C10 1.505(4) . ?
N10 C14 1.446(5) . ?
C10 C13 1.520(5) . ?
C10 C12 1.539(5) . ?
C10 C11 1.531(5) . ?
C14 C15 1.400(5) . ?
C14 C19 1.389(5) . ?
C54 C55 1.400(6) . ?
C54 C59 1.396(6) . ?
C13 H19A 0.9800 . ?
C13 H19B 0.9800 . ?
C13 H19C 0.9800 . ?
C15 H15 0.9500 . ?
C15 C16 1.392(5) . ?
C50 C52 1.531(5) . ?
C50 C53 1.539(5) . ?
C50 C51 1.515(5) . ?
C12 H21A 0.9800 . ?
C12 H21B 0.9800 . ?
C12 H21C 0.9800 . ?
C11 H20A 0.9800 . ?
C11 H20B 0.9800 . ?
C11 H20C 0.9800 . ?
C52 H60A 0.9800 . ?
C52 H60B 0.9800 . ?
C52 H60C 0.9800 . ?
C55 H51 0.9500 . ?
C55 C56 1.400(6) . ?
C17 H13 0.9500 . ?
C17 C16 1.380(6) . ?
C17 C18 1.387(6) . ?
C16 C20 1.512(6) . ?
C53 H59A 0.9800 . ?
C53 H59B 0.9800 . ?
C53 H59C 0.9800 . ?
C51 H61A 0.9800 . ?
C51 H61B 0.9800 . ?
C51 H61C 0.9800 . ?
C34 C39 1.382(6) . ?
C34 C35 1.407(6) . ?
C39 H31 0.9500 . ?
C39 C38 1.415(7) . ?
C18 C19 1.395(5) . ?
C18 C21 1.500(6) . ?
C30 C33 1.526(6) . ?
C30 C31 1.534(6) . ?
C30 C32 1.541(5) . ?
C19 H11 0.9500 . ?
C33 H39A 0.9800 . ?
C33 H39B 0.9800 . ?
C33 H39C 0.9800 . ?
C31 H41A 0.9800 . ?
C31 H41B 0.9800 . ?
C31 H41C 0.9800 . ?
C35 H35 0.9500 . ?
C35 C36 1.385(7) . ?
C59 H55 0.9500 . ?
C59 C58 1.374(7) . ?
C32 H40A 0.9800 . ?
C32 H40B 0.9800 . ?
C32 H40C 0.9800 . ?
C56 C57 1.390(9) . ?
C56 C60 1.517(8) . ?
C20 H17A 0.9800 . ?
C20 H17B 0.9800 . ?
C20 H17C 0.9800 . ?
C38 C37 1.399(8) . ?
C38 C41 1.504(8) . ?
C37 H33 0.9500 . ?
C37 C36 1.373(8) . ?
C36 C40 1.520(8) . ?
C58 C57 1.368(9) . ?
C58 C61 1.514(8) . ?
C57 H53 0.9500 . ?
C21 H16A 0.9800 . ?
C21 H16B 0.9800 . ?
C21 H16C 0.9800 . ?
C41 H36A 0.9800 . ?
C41 H36B 0.9800 . ?
C41 H36C 0.9800 . ?
C40 H37A 0.9800 . ?
C40 H37B 0.9800 . ?
C40 H37C 0.9800 . ?
C60 H56A 0.9800 . ?
C60 H56B 0.9800 . ?
C60 H56C 0.9800 . ?
C61 H57A 0.9800 . ?
C61 H57B 0.9800 . ?
C61 H57C 0.9800 . ?
C1 P1 1.728(8) . ?
S2 C2 1.727(10) . ?
S2 P1 2.074(5) . ?

loop_
_geom_angle_atom_site_label_1
_geom_angle_atom_site_label_2
_geom_angle_atom_site_label_3
_geom_angle
_geom_angle_site_symmetry_1
_geom_angle_site_symmetry_3
_geom_angle_publ_flag
N30 Zr1 N50 108.32(12) . . ?
N30 Zr1 N10 107.74(12) . . ?
N30 Zr1 C54 111.90(13) . . ?
N30 Zr1 C2 103.7(2) . . ?
N50 Zr1 N10 112.67(12) . . ?
N50 Zr1 C54 30.10(12) . . ?
N50 Zr1 C2 108.2(2) . . ?
N10 Zr1 C54 132.91(12) . . ?
N10 Zr1 C2 115.7(3) . . ?
C2 Zr1 C54 78.5(2) . . ?
C2 P2 C1 102.1(5) . . ?
C34 N30 Zr1 118.6(2) . . ?
C34 N30 C30 113.1(3) . . ?
C30 N30 Zr1 128.3(2) . . ?
C54 N50 Zr1 104.5(2) . . ?
C54 N50 C50 116.7(3) . . ?
C50 N50 Zr1 138.8(2) . . ?
C10 N10 Zr1 124.2(2) . . ?
C14 N10 Zr1 122.0(2) . . ?
C14 N10 C10 113.8(3) . . ?
N10 C10 C13 107.8(3) . . ?
N10 C10 C12 110.3(3) . . ?
N10 C10 C11 111.7(3) . . ?
C13 C10 C12 108.6(3) . . ?
C13 C10 C11 108.7(3) . . ?
C11 C10 C12 109.7(3) . . ?
C15 C14 N10 122.0(3) . . ?
C19 C14 N10 119.7(3) . . ?
C19 C14 C15 118.3(3) . . ?
N50 C54 Zr1 45.41(17) . . ?
C55 C54 Zr1 106.7(3) . . ?
C55 C54 N50 120.2(4) . . ?
C59 C54 Zr1 112.6(3) . . ?
C59 C54 N50 120.3(4) . . ?
C59 C54 C55 119.5(4) . . ?
C10 C13 H19A 109.5 . . ?
C10 C13 H19B 109.5 . . ?
C10 C13 H19C 109.5 . . ?
H19A C13 H19B 109.5 . . ?
H19A C13 H19C 109.5 . . ?
H19B C13 H19C 109.5 . . ?
C14 C15 H15 119.3 . . ?
C16 C15 C14 121.4(4) . . ?
C16 C15 H15 119.3 . . ?
N50 C50 C52 110.9(3) . . ?
N50 C50 C53 110.7(3) . . ?
N50 C50 C51 107.3(3) . . ?
C52 C50 C53 109.0(3) . . ?
C51 C50 C52 109.4(3) . . ?
C51 C50 C53 109.5(3) . . ?
C10 C12 H21A 109.5 . . ?
C10 C12 H21B 109.5 . . ?
C10 C12 H21C 109.5 . . ?
H21A C12 H21B 109.5 . . ?
H21A C12 H21C 109.5 . . ?
H21B C12 H21C 109.5 . . ?
C10 C11 H20A 109.5 . . ?
C10 C11 H20B 109.5 . . ?
C10 C11 H20C 109.5 . . ?
H20A C11 H20B 109.5 . . ?
H20A C11 H20C 109.5 . . ?
H20B C11 H20C 109.5 . . ?
C50 C52 H60A 109.5 . . ?
C50 C52 H60B 109.5 . . ?
C50 C52 H60C 109.5 . . ?
H60A C52 H60B 109.5 . . ?
H60A C52 H60C 109.5 . . ?
H60B C52 H60C 109.5 . . ?
C54 C55 H51 120.2 . . ?
C56 C55 C54 119.7(5) . . ?
C56 C55 H51 120.2 . . ?
C16 C17 H13 119.1 . . ?
C16 C17 C18 121.9(4) . . ?
C18 C17 H13 119.1 . . ?
C15 C16 C20 120.4(4) . . ?
C17 C16 C15 118.6(4) . . ?
C17 C16 C20 121.0(4) . . ?
C50 C53 H59A 109.5 . . ?
C50 C53 H59B 109.5 . . ?
C50 C53 H59C 109.5 . . ?
H59A C53 H59B 109.5 . . ?
H59A C53 H59C 109.5 . . ?
H59B C53 H59C 109.5 . . ?
C50 C51 H61A 109.5 . . ?
C50 C51 H61B 109.5 . . ?
C50 C51 H61C 109.5 . . ?
H61A C51 H61B 109.5 . . ?
H61A C51 H61C 109.5 . . ?
H61B C51 H61C 109.5 . . ?
C39 C34 N30 119.9(4) . . ?
C39 C34 C35 119.1(4) . . ?
C35 C34 N30 120.9(4) . . ?
C34 C39 H31 119.6 . . ?
C34 C39 C38 120.9(5) . . ?
C38 C39 H31 119.6 . . ?
C17 C18 C19 118.5(4) . . ?
C17 C18 C21 121.0(4) . . ?
C19 C18 C21 120.5(4) . . ?
N30 C30 C33 111.4(3) . . ?
N30 C30 C31 107.8(3) . . ?
N30 C30 C32 110.9(3) . . ?
C33 C30 C31 108.7(3) . . ?
C33 C30 C32 109.8(3) . . ?
C31 C30 C32 108.1(4) . . ?
C14 C19 C18 121.4(4) . . ?
C14 C19 H11 119.3 . . ?
C18 C19 H11 119.3 . . ?
C30 C33 H39A 109.5 . . ?
C30 C33 H39B 109.5 . . ?
C30 C33 H39C 109.5 . . ?
H39A C33 H39B 109.5 . . ?
H39A C33 H39C 109.5 . . ?
H39B C33 H39C 109.5 . . ?
C30 C31 H41A 109.5 . . ?
C30 C31 H41B 109.5 . . ?
C30 C31 H41C 109.5 . . ?
H41A C31 H41B 109.5 . . ?
H41A C31 H41C 109.5 . . ?
H41B C31 H41C 109.5 . . ?
C34 C35 H35 119.4 . . ?
C36 C35 C34 121.2(5) . . ?
C36 C35 H35 119.4 . . ?
C54 C59 H55 119.6 . . ?
C58 C59 C54 120.9(5) . . ?
C58 C59 H55 119.6 . . ?
C30 C32 H40A 109.5 . . ?
C30 C32 H40B 109.5 . . ?
C30 C32 H40C 109.5 . . ?
H40A C32 H40B 109.5 . . ?
H40A C32 H40C 109.5 . . ?
H40B C32 H40C 109.5 . . ?
C55 C56 C60 118.3(6) . . ?
C57 C56 C55 118.5(5) . . ?
C57 C56 C60 123.2(6) . . ?
C16 C20 H17A 109.5 . . ?
C16 C20 H17B 109.5 . . ?
C16 C20 H17C 109.5 . . ?
H17A C20 H17B 109.5 . . ?
H17A C20 H17C 109.5 . . ?
H17B C20 H17C 109.5 . . ?
C39 C38 C41 118.6(6) . . ?
C37 C38 C39 117.4(5) . . ?
C37 C38 C41 124.0(5) . . ?
C38 C37 H33 118.6 . . ?
C36 C37 C38 122.9(5) . . ?
C36 C37 H33 118.6 . . ?
C35 C36 C40 121.0(6) . . ?
C37 C36 C35 118.4(5) . . ?
C37 C36 C40 120.6(5) . . ?
C59 C58 C61 119.5(7) . . ?
C57 C58 C59 119.1(6) . . ?
C57 C58 C61 121.3(6) . . ?
C56 C57 H53 118.8 . . ?
C58 C57 C56 122.3(5) . . ?
C58 C57 H53 118.8 . . ?
C18 C21 H16A 109.5 . . ?
C18 C21 H16B 109.5 . . ?
C18 C21 H16C 109.5 . . ?
H16A C21 H16B 109.5 . . ?
H16A C21 H16C 109.5 . . ?
H16B C21 H16C 109.5 . . ?
C38 C41 H36A 109.5 . . ?
C38 C41 H36B 109.5 . . ?
C38 C41 H36C 109.5 . . ?
H36A C41 H36B 109.5 . . ?
H36A C41 H36C 109.5 . . ?
H36B C41 H36C 109.5 . . ?
C36 C40 H37A 109.5 . . ?
C36 C40 H37B 109.5 . . ?
C36 C40 H37C 109.5 . . ?
H37A C40 H37B 109.5 . . ?
H37A C40 H37C 109.5 . . ?
H37B C40 H37C 109.5 . . ?
C56 C60 H56A 109.5 . . ?
C56 C60 H56B 109.5 . . ?
C56 C60 H56C 109.5 . . ?
H56A C60 H56B 109.5 . . ?
H56A C60 H56C 109.5 . . ?
H56B C60 H56C 109.5 . . ?
C58 C61 H57A 109.5 . . ?
C58 C61 H57B 109.5 . . ?
C58 C61 H57C 109.5 . . ?
H57A C61 H57B 109.5 . . ?
H57A C61 H57C 109.5 . . ?
H57B C61 H57C 109.5 . . ?
S1 C1 P2 117.7(5) . . ?
P1 C1 P2 119.7(5) . . ?
P1 C1 S1 122.5(5) . . ?
C2 S2 P1 102.8(3) . . ?
P2 C2 Zr1 116.3(5) . . ?
P2 C2 S2 117.7(5) . . ?
S2 C2 Zr1 124.4(5) . . ?
C1 P1 S2 97.5(3) . . ?

loop_
_geom_torsion_atom_site_label_1
_geom_torsion_atom_site_label_2
_geom_torsion_atom_site_label_3
_geom_torsion_atom_site_label_4
_geom_torsion
_geom_torsion_site_symmetry_1
_geom_torsion_site_symmetry_2
_geom_torsion_site_symmetry_3
_geom_torsion_site_symmetry_4
_geom_torsion_publ_flag
Zr1 N30 C34 C39 85.1(4) . . . . ?
Zr1 N30 C34 C35 -92.8(4) . . . . ?
Zr1 N30 C30 C33 -122.7(3) . . . . ?
Zr1 N30 C30 C31 -3.5(4) . . . . ?
Zr1 N30 C30 C32 114.7(3) . . . . ?
Zr1 N50 C54 C55 -83.9(4) . . . . ?
Zr1 N50 C54 C59 92.8(4) . . . . ?
Zr1 N50 C50 C52 -118.9(4) . . . . ?
Zr1 N50 C50 C53 120.0(3) . . . . ?
Zr1 N50 C50 C51 0.5(5) . . . . ?
Zr1 N10 C10 C13 4.3(4) . . . . ?
Zr1 N10 C10 C12 122.7(3) . . . . ?
Zr1 N10 C10 C11 -115.1(3) . . . . ?
Zr1 N10 C14 C15 103.4(4) . . . . ?
Zr1 N10 C14 C19 -75.2(4) . . . . ?
Zr1 C54 C55 C56 127.3(4) . . . . ?
Zr1 C54 C59 C58 -123.3(4) . . . . ?
P2 C1 P1 S2 -0.6(6) . . . . ?
S1 C1 P1 S2 177.0(4) . . . . ?
N30 C34 C39 C38 -177.0(4) . . . . ?
N30 C34 C35 C36 179.2(4) . . . . ?
N50 C54 C55 C56 175.0(4) . . . . ?
N50 C54 C59 C58 -173.6(4) . . . . ?
N10 C14 C15 C16 -179.8(3) . . . . ?
N10 C14 C19 C18 178.0(3) . . . . ?
C10 N10 C14 C15 -77.5(4) . . . . ?
C10 N10 C14 C19 103.9(4) . . . . ?
C14 N10 C10 C13 -174.9(3) . . . . ?
C14 N10 C10 C12 -56.4(4) . . . . ?
C14 N10 C10 C11 65.8(4) . . . . ?
C14 C15 C16 C17 1.3(6) . . . . ?
C14 C15 C16 C20 -177.7(4) . . . . ?
C54 N50 C50 C52 61.9(4) . . . . ?
C54 N50 C50 C53 -59.2(4) . . . . ?
C54 N50 C50 C51 -178.7(3) . . . . ?
C54 C55 C56 C57 -0.3(7) . . . . ?
C54 C55 C56 C60 -178.4(4) . . . . ?
C54 C59 C58 C57 -2.4(7) . . . . ?
C54 C59 C58 C61 175.9(5) . . . . ?
C15 C14 C19 C18 -0.6(6) . . . . ?
C50 N50 C54 Zr1 179.4(4) . . . . ?
C50 N50 C54 C55 95.5(4) . . . . ?
C50 N50 C54 C59 -87.7(4) . . . . ?
C55 C54 C59 C58 3.1(6) . . . . ?
C55 C56 C57 C58 1.0(8) . . . . ?
C17 C18 C19 C14 2.2(6) . . . . ?
C16 C17 C18 C19 -2.1(7) . . . . ?
C16 C17 C18 C21 178.8(4) . . . . ?
C34 N30 C30 C33 55.8(4) . . . . ?
C34 N30 C30 C31 174.9(3) . . . . ?
C34 N30 C30 C32 -66.8(4) . . . . ?
C34 C39 C38 C37 -1.6(6) . . . . ?
C34 C39 C38 C41 177.0(4) . . . . ?
C34 C35 C36 C37 -2.6(6) . . . . ?
C34 C35 C36 C40 177.2(4) . . . . ?
C39 C34 C35 C36 1.2(6) . . . . ?
C39 C38 C37 C36 0.1(7) . . . . ?
C18 C17 C16 C15 0.4(7) . . . . ?
C18 C17 C16 C20 179.4(4) . . . . ?
C30 N30 C34 C39 -93.5(4) . . . . ?
C30 N30 C34 C35 88.6(4) . . . . ?
C19 C14 C15 C16 -1.2(6) . . . . ?
C35 C34 C39 C38 1.0(6) . . . . ?
C59 C54 C55 C56 -1.7(6) . . . . ?
C59 C58 C57 C56 0.3(8) . . . . ?
C38 C37 C36 C35 2.0(7) . . . . ?
C38 C37 C36 C40 -177.9(4) . . . . ?
C21 C18 C19 C14 -178.7(4) . . . . ?
C41 C38 C37 C36 -178.5(4) . . . . ?
C60 C56 C57 C58 179.1(5) . . . . ?
C61 C58 C57 C56 -177.9(5) . . . . ?
C1 P2 C2 Zr1 163.0(4) . . . . ?
C1 P2 C2 S2 -3.3(6) . . . . ?
C2 P2 C1 S1 -175.5(5) . . . . ?
C2 P2 C1 P1 2.2(7) . . . . ?
P1 S2 C2 Zr1 -162.0(4) . . . . ?
P1 S2 C2 P2 3.0(5) . . . . ?

_shelx_res_file                  
;
TITL test5_a.res in P-1
    sh_244n_0m.res
    created by SHELXL-2019/1 at 17:45:08 on 15-Jun-2023
REM Old TITL test5 in P-1
REM SHELXT solution in P-1: R1 0.211, Rweak 0.027, Alpha 0.082
REM <I/s> 0.000 for 0 systematic absences, Orientation as input
REM Formula found by SHELXT: C41 S2 S2 Zr
CELL 0.71073 11.0749 12.7817 13.9799 88.595 84.512 74.066
ZERR 1 0.0016 0.0021 0.0019 0.004 0.004 0.004
LATT 1
SFAC C H N P S Zr
UNIT 74 108 6 2 2 2

L.S. 4 0 0
PLAN  16
SIZE 0.08 0.07 0.02
TEMP -120.15
CONF
BOND
list 4
MORE -1
BOND $H
fmap 2 53
ACTA
REM <olex2.extras>
REM <HklSrc "%.\\SH_244n_0m.hkl">
REM </olex2.extras>

WGHT    0.037300    0.830300
FVAR       0.59098
ZR01  6    0.292097    0.754302    0.681442    11.00000    0.02430    0.02965 =
         0.02478   -0.00442   -0.00169   -0.00740
PART -1
P2    4    0.467162    0.508522    0.593061    10.50000    0.02908    0.03431 =
         0.03337   -0.00856   -0.00329   -0.00364
S1    5    0.565929    0.304836    0.473659    10.50000    0.03328    0.03112 =
         0.03186   -0.00736    0.00143   -0.00617
PART 0
N30   3    0.375388    0.701311    0.805129    11.00000    0.02448    0.03196 =
         0.02978   -0.00227   -0.00376   -0.00643
N50   3    0.117672    0.725029    0.692316    11.00000    0.02914    0.03004 =
         0.02908   -0.00393   -0.00244   -0.00863
N10   3    0.281641    0.918162    0.665903    11.00000    0.02892    0.02964 =
         0.02223   -0.00308   -0.00413   -0.00931
C18   1    0.224435    0.987738    0.584493    11.00000    0.02660    0.03382 =
         0.02683    0.00343   -0.00204   -0.01165
C10   1    0.328215    0.976409    0.734844    11.00000    0.03051    0.03117 =
         0.02652   -0.00034   -0.00378   -0.00932
C50   1    0.135439    0.628680    0.634270    11.00000    0.02829    0.03670 =
         0.05162   -0.01020   -0.00047   -0.01252
C19   1    0.169269    0.918687    0.523508    11.00000    0.03572    0.03960 =
         0.03017   -0.00008   -0.00779   -0.01112
AFIX 137
H19A  2    0.236559    0.856165    0.497641    11.00000   -1.50000
H19B  2    0.130245    0.962515    0.470375    11.00000   -1.50000
H19C  2    0.105445    0.892875    0.563199    11.00000   -1.50000
AFIX   0
C15   1    0.442847    1.002861    0.716435    11.00000    0.03040    0.03585 =
         0.02973   -0.00289   -0.00026   -0.01101
AFIX  43
H15   2    0.491727    0.982283    0.656847    11.00000   -1.20000
AFIX   0
C58   1   -0.011344    0.773429    0.739367    11.00000    0.02225    0.03275 =
         0.02797    0.00173   -0.00112   -0.00548
C21   1    0.117456    1.085676    0.623758    11.00000    0.03572    0.03412 =
         0.03975    0.00098   -0.00456   -0.00841
AFIX 137
H21A  2    0.049485    1.059772    0.657530    11.00000   -1.50000
H21B  2    0.084774    1.132727    0.570345    11.00000   -1.50000
H21C  2    0.149967    1.126912    0.668408    11.00000   -1.50000
AFIX   0
C20   1    0.323105    1.027909    0.521069    11.00000    0.03567    0.05568 =
         0.03186    0.01273   -0.00661   -0.01880
AFIX 137
H20A  2    0.352986    1.078718    0.557711    11.00000   -1.50000
H20B  2    0.285181    1.064955    0.464571    11.00000   -1.50000
H20C  2    0.394303    0.965764    0.500332    11.00000   -1.50000
AFIX   0
C60   1   -0.051557    0.693123    0.810003    11.00000    0.03535    0.04456 =
         0.03985    0.01258   -0.00284   -0.01480
AFIX 137
H60A  2   -0.050991    0.627160    0.775473    11.00000   -1.50000
H60B  2   -0.136751    0.726651    0.839952    11.00000   -1.50000
H60C  2    0.007331    0.674158    0.859795    11.00000   -1.50000
AFIX   0
C51   1    0.128523    0.637938    0.534801    11.00000    0.03228    0.05536 =
         0.05210   -0.02415   -0.00450   -0.01012
AFIX  43
H51   2    0.105606    0.707694    0.505708    11.00000   -1.20000
AFIX   0
C13   1    0.415712    1.085966    0.870649    11.00000    0.05000    0.04555 =
         0.03736   -0.01244   -0.00636   -0.02015
AFIX  43
H13   2    0.444717    1.124439    0.916763    11.00000   -1.20000
AFIX   0
C14   1    0.486639    1.058691    0.783666    11.00000    0.03885    0.04237 =
         0.03545   -0.00548   -0.00526   -0.01378
C59   1   -0.107433    0.806137    0.663929    11.00000    0.02723    0.04607 =
         0.03112    0.00274   -0.00341   -0.01066
AFIX 137
H59A  2   -0.082586    0.857907    0.618649    11.00000   -1.50000
H59B  2   -0.191230    0.840085    0.696095    11.00000   -1.50000
H59C  2   -0.109675    0.741248    0.629002    11.00000   -1.50000
AFIX   0
C61   1   -0.007924    0.873692    0.793515    11.00000    0.03322    0.04094 =
         0.03327    0.00028    0.00233   -0.01179
AFIX 137
H61A  2    0.050116    0.852340    0.843700    11.00000   -1.50000
H61B  2   -0.092657    0.909622    0.823033    11.00000   -1.50000
H61C  2    0.020982    0.923953    0.748831    11.00000   -1.50000
AFIX   0
C30   1    0.301083    0.669135    0.884249    11.00000    0.03244    0.04578 =
         0.03028    0.01049   -0.00892   -0.00937
C31   1    0.288826    0.564391    0.888377    11.00000    0.03322    0.05588 =
         0.05344    0.01701   -0.01231   -0.00809
AFIX  43
H31   2    0.333004    0.513209    0.840273    11.00000   -1.20000
AFIX   0
C12   1    0.303296    1.058809    0.892659    11.00000    0.04495    0.04991 =
         0.02883   -0.01098    0.00327   -0.01579
C38   1    0.509993    0.688165    0.825221    11.00000    0.02771    0.04115 =
         0.03217   -0.00488   -0.00854   -0.00601
C11   1    0.259600    1.005535    0.823160    11.00000    0.03747    0.03901 =
         0.02881   -0.00520    0.00244   -0.01490
AFIX  43
H11   2    0.181240    0.988820    0.836524    11.00000   -1.20000
AFIX   0
C39   1    0.573664    0.571758    0.854537    11.00000    0.03358    0.04792 =
         0.04909    0.00398   -0.01351   -0.00536
AFIX 137
H39A  2    0.533547    0.555595    0.916585    11.00000   -1.50000
H39B  2    0.663290    0.563782    0.860077    11.00000   -1.50000
H39C  2    0.565047    0.521135    0.805778    11.00000   -1.50000
AFIX   0
C41   1    0.581428    0.715199    0.732647    11.00000    0.02669    0.05122 =
         0.04536   -0.00525   -0.00269   -0.01631
AFIX 137
H41A  2    0.583212    0.662222    0.682664    11.00000   -1.50000
H41B  2    0.667934    0.712216    0.745000    11.00000   -1.50000
H41C  2    0.538780    0.788433    0.711129    11.00000   -1.50000
AFIX   0
C35   1    0.236817    0.743869    0.956667    11.00000    0.03578    0.06580 =
         0.03217    0.00431   -0.00666   -0.00151
AFIX  43
H35   2    0.243738    0.816351    0.953437    11.00000   -1.20000
AFIX   0
C55   1    0.165891    0.525686    0.676283    11.00000    0.03353    0.03372 =
         0.08236   -0.00404    0.00640   -0.01617
AFIX  43
H55   2    0.166520    0.519391    0.744097    11.00000   -1.20000
AFIX   0
C40   1    0.516884    0.767901    0.904155    11.00000    0.03809    0.05808 =
         0.04318   -0.01413   -0.01172   -0.01058
AFIX 137
H40A  2    0.478316    0.842671    0.884056    11.00000   -1.50000
H40B  2    0.605290    0.759531    0.914592    11.00000   -1.50000
H40C  2    0.471428    0.752191    0.964000    11.00000   -1.50000
AFIX   0
C52   1    0.155552    0.543877    0.478469    11.00000    0.03235    0.09829 =
         0.07376   -0.05180    0.00289   -0.02218
C17   1    0.608250    1.090129    0.760768    11.00000    0.04377    0.06941 =
         0.05612   -0.01177   -0.00552   -0.02999
AFIX 137
H17A  2    0.593522    1.153477    0.718102    11.00000   -1.50000
H17B  2    0.672105    1.029110    0.728937    11.00000   -1.50000
H17C  2    0.637943    1.108174    0.820423    11.00000   -1.50000
AFIX   0
C32   1    0.211334    0.532363    0.963316    11.00000    0.03876    0.08165 =
         0.06363    0.04253   -0.02333   -0.02070
C33   1    0.150802    0.609838    1.033801    11.00000    0.03097    0.11494 =
         0.04480    0.03143   -0.00545   -0.01574
AFIX  43
H33   2    0.098524    0.589690    1.084732    11.00000   -1.20000
AFIX   0
C34   1    0.163650    0.713678    1.032576    11.00000    0.03657    0.09962 =
         0.03153    0.01612   -0.00437   -0.00466
C54   1    0.194964    0.433299    0.620852    11.00000    0.04487    0.04771 =
         0.11643   -0.03135    0.01849   -0.02305
C53   1    0.189273    0.443268    0.523611    11.00000    0.03808    0.05377 =
         0.14794   -0.06503    0.01471   -0.01939
AFIX  43
H53   2    0.209067    0.379166    0.485580    11.00000   -1.20000
AFIX   0
C16   1    0.228991    1.087336    0.988402    11.00000    0.06662    0.08845 =
         0.03449   -0.02537    0.00764   -0.03590
AFIX 137
H16A  2    0.286739    1.074768    1.039032    11.00000   -1.50000
H16B  2    0.170931    1.041762    1.000099    11.00000   -1.50000
H16C  2    0.180759    1.164113    0.988626    11.00000   -1.50000
AFIX   0
C36   1    0.196436    0.418975    0.961605    11.00000    0.06902    0.09599 =
         0.09835    0.05698   -0.03050   -0.04878
AFIX 137
H36A  2    0.145911    0.412694    0.909284    11.00000   -1.50000
H36B  2    0.153961    0.403799    1.023005    11.00000   -1.50000
H36C  2    0.279728    0.366549    0.951412    11.00000   -1.50000
AFIX   0
C37   1    0.099214    0.793249    1.112987    11.00000    0.06709    0.16782 =
         0.04170   -0.00414    0.00897    0.00104
AFIX 137
H37A  2    0.015952    0.783142    1.133161    11.00000   -1.50000
H37B  2    0.089578    0.867876    1.089970    11.00000   -1.50000
H37C  2    0.150577    0.780019    1.167661    11.00000   -1.50000
AFIX   0
C56   1    0.150532    0.556797    0.370659    11.00000    0.05407    0.16997 =
         0.07659   -0.08082   -0.00305   -0.01733
AFIX 137
H56A  2    0.105891    0.632038    0.355932    11.00000   -1.50000
H56B  2    0.105929    0.507400    0.347398    11.00000   -1.50000
H56C  2    0.236531    0.539299    0.338991    11.00000   -1.50000
AFIX   0
C57   1    0.236148    0.322819    0.667928    11.00000    0.10899    0.03304 =
         0.21803   -0.00665    0.04443   -0.02445
AFIX 137
H57A  2    0.236009    0.266044    0.622115    11.00000   -1.50000
H57B  2    0.177712    0.319587    0.724461    11.00000   -1.50000
H57C  2    0.321374    0.311333    0.687673    11.00000   -1.50000
AFIX   0
PART -1
C1    1    0.517619    0.447239    0.479132    10.50000    0.02675    0.03555 =
         0.03352   -0.00125    0.00096   -0.01249
S2    5    0.438950    0.677215    0.445617    10.50000    0.03949    0.03405 =
         0.03136   -0.00373    0.00452   -0.00770
C2    1    0.419063    0.641515    0.564877    10.50000    0.02421    0.03798 =
         0.03452   -0.00954   -0.01174   -0.00395
P1    4    0.512642    0.527753    0.377639    10.50000    0.03564    0.03557 =
         0.03390   -0.01030    0.00335   -0.00538
HKLF 4


REM  test5_a.res in P-1
REM wR2 = 0.1218, GooF = S = 1.011, Restrained GooF = 1.011 for all data
REM R1 = 0.0493 for 4784 Fo > 4sig(Fo) and 0.0839 for all 6706 data
REM 430 parameters refined using 0 restraints

END

WGHT      0.0373      0.8303

REM Highest difference peak  0.689,  deepest hole -0.504,  1-sigma level  0.077
Q1    1   0.1195  0.7370  0.9568  11.00000  0.05    0.69
Q2    1   0.1013  1.0274  0.7429  11.00000  0.05    0.40
Q3    1   0.1012  0.6880  1.1212  11.00000  0.05    0.35
Q4    1   0.1453  0.8351  0.9227  11.00000  0.05    0.34
Q5    1   0.2384  0.3384  0.4185  11.00000  0.05    0.34
Q6    1   0.0614  0.9943  0.9720  11.00000  0.05    0.34
Q7    1  -0.0260  0.7824  1.1069  11.00000  0.05    0.34
Q8    1   0.1963  0.3200  0.6011  11.00000  0.05    0.30
Q9    1   0.2411  1.1397  1.0368  11.00000  0.05    0.29
Q10   1   0.0552  0.5392  1.0630  11.00000  0.05    0.28
Q11   1   0.3654  0.6748  0.7590  11.00000  0.05    0.27
Q12   1   0.4392  0.6400  1.0773  11.00000  0.05    0.27
Q13   1   0.2432  0.6785  0.9599  11.00000  0.05    0.27
Q14   1   0.2981  0.9561  0.7006  11.00000  0.05    0.26
Q15   1   0.3587  0.6624  0.2778  11.00000  0.05    0.26
Q16   1   0.0587  0.9834  1.0578  11.00000  0.05    0.26
;
_shelx_res_checksum              80898
_olex2_submission_special_instructions 'No special instructions were received'
####################################################################### 
# 
# This file contains crystal structure data downloaded from the 
# Cambridge Structural Database (CSD) hosted by the Cambridge 
# Crystallographic Data Centre (CCDC).
# 
# Full information about CCDC data access policies and citation 
# guidelines are available at http://www.ccdc.cam.ac.uk/access/V1 
# 
# Audit and citation data items may have been added by the CCDC. 
# Please retain this information to preserve the provenance of 
# this file and to allow appropriate attribution of the data. 
# 
#######################################################################

data_zrscp_pp_ap_abs
_audit_block_doi                 10.5517/ccdc.csd.cc2kdspg
_database_code_depnum_ccdc_archive 'CCDC 2365786'
loop_
_citation_id
_citation_doi
_citation_year
1 10.26434/chemrxiv-2025-61l4x-v2 2025
loop_
_audit_author_name
_audit_author_address
'Stephan Hohloch'
;University of Innsbruck
Austria
;
_audit_update_record             
;
2024-06-26 deposited with the CCDC.	2026-04-24 downloaded from the CCDC.
;
_audit_creation_date             2024-06-20
_audit_creation_method           
;
Olex2 1.5-alpha
(compiled 2024.02.16 svn.r378c4104 for OlexSys, GUI svn.r6928)
;
_shelx_SHELXL_version_number     2018/3
_chemical_name_common            ?
_chemical_name_systematic        ?
_chemical_formula_moiety         'C74 H108 N6 P2 S2 Zr2'
_chemical_formula_sum            'C74 H108 N6 P2 S2 Zr2'
_chemical_formula_weight         1390.16
_chemical_melting_point          ?
_chemical_oxdiff_formula         'C36 H50 N3 P1 S1 Zr1 '
loop_
_atom_type_symbol
_atom_type_description
_atom_type_scat_dispersion_real
_atom_type_scat_dispersion_imag
_atom_type_scat_source
C C 0.0033 0.0016 'International Tables Vol C Tables 4.2.6.8 and 6.1.1.4'
H H 0.0000 0.0000 'International Tables Vol C Tables 4.2.6.8 and 6.1.1.4'
N N 0.0061 0.0033 'International Tables Vol C Tables 4.2.6.8 and 6.1.1.4'
P P 0.1023 0.0942 'International Tables Vol C Tables 4.2.6.8 and 6.1.1.4'
S S 0.1246 0.1234 'International Tables Vol C Tables 4.2.6.8 and 6.1.1.4'
Zr Zr -2.9673 0.5597 'International Tables Vol C Tables 4.2.6.8 and 6.1.1.4'

_shelx_space_group_comment       
;
The symmetry employed for this shelxl refinement is uniquely defined
by the following loop, which should always be used as a source of
symmetry information in preference to the above space-group names.
They are only intended as comments.
;
_space_group_crystal_system      triclinic
_space_group_IT_number           2
_space_group_name_H-M_alt        'P -1'
_space_group_name_Hall           '-P 1'
loop_
_space_group_symop_operation_xyz
'x, y, z'
'-x, -y, -z'

_cell_length_a                   11.0494(4)
_cell_length_b                   12.8302(5)
_cell_length_c                   13.8673(4)
_cell_angle_alpha                89.010(3)
_cell_angle_beta                 84.982(3)
_cell_angle_gamma                74.140(3)
_cell_volume                     1883.78(12)
_cell_formula_units_Z            1
_cell_measurement_reflns_used    7718
_cell_measurement_temperature    123.00(10)
_cell_measurement_theta_max      28.2150
_cell_measurement_theta_min      2.2030
_shelx_estimated_absorpt_T_max   0.988
_shelx_estimated_absorpt_T_min   0.956
_exptl_absorpt_coefficient_mu    0.417
_exptl_absorpt_correction_T_max  1.000
_exptl_absorpt_correction_T_min  0.893
_exptl_absorpt_correction_type   gaussian
_exptl_absorpt_process_details   
;
CrysAlisPro 1.171.43.97a (Rigaku Oxford Diffraction, 2023)
Numerical absorption correction based on gaussian integration over
a multifaceted crystal model
Empirical absorption correction using spherical harmonics,
implemented in SCALE3 ABSPACK scaling algorithm.
;
_exptl_absorpt_special_details   ?
_exptl_crystal_colour            'clear orange'
_exptl_crystal_colour_lustre     clear
_exptl_crystal_colour_modifier   .
_exptl_crystal_colour_primary    orange
_exptl_crystal_density_diffrn    1.225
_exptl_crystal_density_meas      ?
_exptl_crystal_density_method    ?
_exptl_crystal_description       block
_exptl_crystal_F_000             736
loop_
_exptl_crystal_face_index_h
_exptl_crystal_face_index_k
_exptl_crystal_face_index_l
_exptl_crystal_face_perp_dist
1 0 -2 0.0224
-1 0 2 0.0464
0 -1 0 0.0119
0 1 0 0.0138
-2 1 1 0.0363
2 -1 -1 0.0282
-1 0 0 0.0453
2 -1 0 0.0370
2 1 0 0.0540
-1 2 0 0.0252
1 0 1 0.0549
-1 0 -2 0.0407
0 2 -1 0.0188
0 0 1 0.0434
0 0 -1 0.0238

_exptl_crystal_size_max          0.11
_exptl_crystal_size_mid          0.07
_exptl_crystal_size_min          0.03
loop_
_exptl_oxdiff_crystal_face_indexfrac_h
_exptl_oxdiff_crystal_face_indexfrac_k
_exptl_oxdiff_crystal_face_indexfrac_l
_exptl_oxdiff_crystal_face_x
_exptl_oxdiff_crystal_face_y
_exptl_oxdiff_crystal_face_z
1.0000 0.0000 -2.0000 -0.0894 -0.0900 0.0112
-1.0000 -0.0000 2.0000 0.0894 0.0900 -0.0112
-0.0000 -1.0000 0.0000 0.0018 -0.0068 0.0570
0.0000 1.0000 -0.0000 -0.0018 0.0068 -0.0570
-2.0000 1.0000 1.0000 0.0275 0.1499 -0.0780
2.0000 -1.0000 -1.0000 -0.0275 -0.1499 0.0780
-1.0000 -0.0000 0.0000 -0.0103 0.0654 -0.0103
2.0000 -1.0000 0.0000 0.0224 -0.1376 0.0776
2.0000 1.0000 -0.0000 0.0188 -0.1239 -0.0365
-1.0000 2.0000 -0.0000 -0.0139 0.0790 -0.1243
1.0000 0.0000 1.0000 0.0601 -0.0531 0.0098
-1.0000 0.0000 -2.0000 -0.1100 0.0408 -0.0093
-0.0000 2.0000 -1.0000 -0.0535 0.0014 -0.1136
0.0000 -0.0000 1.0000 0.0498 0.0123 -0.0005
-0.0000 0.0000 -1.0000 -0.0498 -0.0123 0.0005

_exptl_transmission_factor_max   ?
_exptl_transmission_factor_min   ?
_diffrn_reflns_av_R_equivalents  0.0380
_diffrn_reflns_av_unetI/netI     0.0581
_diffrn_reflns_Laue_measured_fraction_full 0.991
_diffrn_reflns_Laue_measured_fraction_max 0.981
_diffrn_reflns_limit_h_max       14
_diffrn_reflns_limit_h_min       -14
_diffrn_reflns_limit_k_max       17
_diffrn_reflns_limit_k_min       -16
_diffrn_reflns_limit_l_max       18
_diffrn_reflns_limit_l_min       -18
_diffrn_reflns_number            18758
_diffrn_reflns_point_group_measured_fraction_full 0.991
_diffrn_reflns_point_group_measured_fraction_max 0.981
_diffrn_reflns_theta_full        25.242
_diffrn_reflns_theta_max         28.322
_diffrn_reflns_theta_min         2.166
_diffrn_ambient_environment      N~2~
_diffrn_ambient_temperature      123.00(10)
_diffrn_detector                 'Hybrid Pixel Array Detector'
_diffrn_detector_area_resol_mean 10.0000
_diffrn_detector_type            'HyPix-Arc 150'
_diffrn_measured_fraction_theta_full 0.991
_diffrn_measured_fraction_theta_max 0.981
_diffrn_measurement_details      
;
List of Runs (angles in degrees, time in seconds):

  # Type    Start    End  Width  t~exp~   \w     \q     \k     \f   Frames
#--------------------------------------------------------------------------
  1  \w     11.00  44.00   0.50   15.00    --    0.16  52.00 -81.86   66
  2  \w      9.00  41.00   0.50   15.00    --    0.16  64.00 -43.41   64
  3  \w     11.00  44.00   0.50   15.00    --    0.16  51.00  -1.72   66
  4  \w     11.00  45.00   0.50   15.00    --    0.16  46.00-109.39   68
  5  \w    -12.00  18.00   0.50   15.00    --    0.16 101.00  31.70   60
  6  \w    -18.00  15.00   0.50   15.00    --   28.00 -40.00 149.01   66
  7  \w    -18.00  15.00   0.50   15.00    --   28.00 -40.00  56.28   66
  8  \w    -13.00  21.00   0.50   15.00    --   32.00 -47.00 101.74   68
;
_diffrn_measurement_device       'four-circle diffractometer'
_diffrn_measurement_device_type  'XtaLAB Synergy R, DW system, HyPix-Arc 150'
_diffrn_measurement_method       '\w scans'
_diffrn_orient_matrix_type       
'CrysAlisPro convention (1999,Acta A55,543-557)'
_diffrn_orient_matrix_UB_11      0.0102949000
_diffrn_orient_matrix_UB_12      -0.0018080000
_diffrn_orient_matrix_UB_13      0.0498495000
_diffrn_orient_matrix_UB_21      -0.0653858000
_diffrn_orient_matrix_UB_22      0.0068281000
_diffrn_orient_matrix_UB_23      0.0123014000
_diffrn_orient_matrix_UB_31      0.0102630000
_diffrn_orient_matrix_UB_32      -0.0570371000
_diffrn_orient_matrix_UB_33      -0.0004652000
_diffrn_radiation_monochromator  mirror
_diffrn_radiation_probe          x-ray
_diffrn_radiation_type           'Mo K\a'
_diffrn_radiation_wavelength     0.71073
_diffrn_source                   'Rotating-anode X-ray tube'
_diffrn_source_type              'Rigaku (Mo) X-ray Source'
_reflns_Friedel_coverage         0.000
_reflns_Friedel_fraction_full    .
_reflns_Friedel_fraction_max     .
_reflns_number_gt                7535
_reflns_number_total             9217
_reflns_special_details          
;
 Reflections were merged by SHELXL according to the crystal
 class for the calculation of statistics and refinement.
 
 _reflns_Friedel_fraction is defined as the number of unique
 Friedel pairs measured divided by the number that would be
 possible theoretically, ignoring centric projections and
 systematic absences.
;
_reflns_threshold_expression     'I > 2\s(I)'
_computing_cell_refinement       'CrysAlisPro 1.171.43.97a (Rigaku OD, 2023)'
_computing_data_collection       
'CrysAlisPro system (CCD 43.105a 64-bit (release 11-01-2024))'
_computing_data_reduction        'CrysAlisPro 1.171.43.97a (Rigaku OD, 2023)'
_computing_molecular_graphics    'Olex2 1.5-alpha (Dolomanov et al., 2009)'
_computing_publication_material  'Olex2 1.5-alpha (Dolomanov et al., 2009)'
_computing_structure_refinement  'SHELXL 2018/3 (Sheldrick, 2015)'
_computing_structure_solution    'SHELXT 2018/2 (Sheldrick, 2018)'
_refine_diff_density_max         0.554
_refine_diff_density_min         -0.867
_refine_diff_density_rms         0.072
_refine_ls_extinction_coef       .
_refine_ls_extinction_method     none
_refine_ls_goodness_of_fit_ref   1.071
_refine_ls_hydrogen_treatment    constr
_refine_ls_matrix_type           full
_refine_ls_number_parameters     496
_refine_ls_number_reflns         9217
_refine_ls_number_restraints     192
_refine_ls_R_factor_all          0.0629
_refine_ls_R_factor_gt           0.0470
_refine_ls_restrained_S_all      1.091
_refine_ls_shift/su_max          0.001
_refine_ls_shift/su_mean         0.000
_refine_ls_structure_factor_coef Fsqd
_refine_ls_weighting_details     
'w=1/[\s^2^(Fo^2^)+(0.0429P)^2^+1.3650P] where P=(Fo^2^+2Fc^2^)/3'
_refine_ls_weighting_scheme      calc
_refine_ls_wR_factor_gt          0.1044
_refine_ls_wR_factor_ref         0.1094
_refine_special_details          ?
_olex2_refinement_description    
;
1. Fixed Uiso
 At 1.2 times of:
  All C(H) groups
 At 1.5 times of:
  All C(H,H,H) groups
2. Restrained distances
 C36A-C31 \\sim C36-C31 \\sim C36A-C35A \\sim C35-C36 \\sim C34A-C35A \\sim
C34-C35 \\sim C33A-C34A ~
 C33-C34 \\sim C33A-C32A \\sim C32-C33 \\sim C32A-C31 \\sim C32-C31
 with sigma of 0.02
3. Uiso/Uaniso restraints and constraints
C35A \\sim C35 \\sim C34A \\sim C34 \\sim C33A \\sim C33 \\sim C37 \\sim C37A
\\sim C31 \\sim C38A \\sim C38: within 1.7A with sigma of 0.02 and sigma for
terminal atoms of 0.02 within 1.7A
Uanis(C36A) \\sim Ueq, Uanis(C36) \\sim Ueq, Uanis(C32A) \\sim Ueq, Uanis(C32)
\\sim Ueq: with sigma of 0.005 and sigma for terminal atoms of 0.01
4. Others
 Sof(C36)=Sof(H36)=Sof(C38)=Sof(H38D)=Sof(H38E)=Sof(H38F)=Sof(C35)=Sof(C34)=
 Sof(H34)=Sof(C33)=Sof(C37)=Sof(H37D)=Sof(H37E)=Sof(H37F)=Sof(C32)=Sof(H32)=1-
 FVAR(1)
 Sof(C32A)=Sof(H32A)=Sof(C35A)=Sof(C34A)=Sof(H34A)=Sof(C33A)=Sof(C38A)=
 Sof(H38A)=Sof(H38B)=Sof(H38C)=Sof(C37A)=Sof(H37A)=Sof(H37B)=Sof(H37C)=
 Sof(C36A)=Sof(H36A)=FVAR(1)
 Fixed Sof: P2(0.5) P1(0.5) C2(0.5) C1(0.5) S1(0.5) S2(0.5)
5.a Aromatic/amide H refined with riding coordinates:
 C20(H20), C22(H22), C24(H24), C36(H36), C12(H12), C8(H8), C32A(H32A),
 C10(H10), C34A(H34A), C34(H34), C36A(H36A), C32(H32)
5.b Idealised Me refined as rotating group:
 C18(H18A,H18B,H18C), C30(H30A,H30B,H30C), C16(H16A,H16B,H16C), C28(H28A,H28B,
 H28C), C6(H6A,H6B,H6C), C5(H5A,H5B,H5C), C29(H29A,H29B,H29C), C17(H17A,H17B,
 H17C), C4(H4A,H4B,H4C), C25(H25A,H25B,H25C), C26(H26A,H26B,H26C), C13(H13A,
 H13B,H13C), C38A(H38A,H38B,H38C), C14(H14A,H14B,H14C), C37A(H37A,H37B,H37C),
 C38(H38D,H38E,H38F), C37(H37D,H37E,H37F)
;
_atom_sites_solution_hydrogens   geom
_atom_sites_solution_primary     dual
_atom_sites_solution_secondary   ?
loop_
_atom_site_label
_atom_site_type_symbol
_atom_site_fract_x
_atom_site_fract_y
_atom_site_fract_z
_atom_site_U_iso_or_equiv
_atom_site_adp_type
_atom_site_occupancy
_atom_site_site_symmetry_order
_atom_site_calc_flag
_atom_site_refinement_flags_posn
_atom_site_refinement_flags_adp
_atom_site_refinement_flags_occupancy
_atom_site_disorder_assembly
_atom_site_disorder_group
Zr1 Zr 0.29267(2) 0.75189(2) 0.67944(2) 0.02060(7) Uani 1 1 d . . . . .
N30 N 0.28316(19) 0.91492(16) 0.66571(14) 0.0223(4) Uani 1 1 d . . . . .
N50 N 0.1178(2) 0.72459(16) 0.69115(16) 0.0252(4) Uani 1 1 d . . . . .
N10 N 0.3744(2) 0.70055(17) 0.80489(16) 0.0262(4) Uani 1 1 d . . . . .
C33 C 0.1693(3) 0.9173(2) 0.52174(19) 0.0299(6) Uani 1 1 d . . . . .
H18A H 0.236421 0.855313 0.494894 0.045 Uiso 1 1 calc R U . . .
H18B H 0.129802 0.961707 0.468773 0.045 Uiso 1 1 calc R U . . .
H18C H 0.105596 0.891098 0.561016 0.045 Uiso 1 1 calc R U . . .
C54 C 0.1330(2) 0.6298(2) 0.6313(2) 0.0353(7) Uani 1 1 d D . . . .
[truncated: 2,318,011 more chars]
